# Supplementary material for: Bis(tetra­ethyl­ammonium) oxalate dihydrate
Source: Acta Crystallogr Sect E Struct Rep Online. 2012 Jul 7;68(Pt 8):o2382–3. doi: 10.1107/S160053681203022X (PMC3414309; doi:10.1107/S160053681203022X)
Supplement: Supplementary file 1 [file e-68-o2382-sup1.cif]

##############################################################################
#                                                                            #
# This CIF contains the data in a paper accepted for publication in          #
# Acta Crystallographica Section E. It conforms to the requirements of       #
# Notes for Authors for Acta Crystallographica Section E, and has been       #
# peer reviewed under the auspices of the IUCr Commission on Journals.       #
#                                                                            #
# Full details of the Crystallographic Information File format               #
# are given in the paper "The Crystallographic Information File (CIF):       #
# a New Standard Archive File for Crystallography" by S. R. Hall, F. H.      #
# Allen and I. D. Brown [Acta Cryst. (1991), A47, 655-685].                  #
#                                                                            #
# The current version of the core CIF dictionary is obtainable from          #
# ftp://ftp.iucr.org/pub/cif_core.dic.                                       #
#                                                                            #
# Software is freely available for graphical display of the structure(s)     #
# in this CIF. For information consult the CIF software page                 #
# http://www.iucr.org/resources/cif/software.                                #
#                                                                            #
# This file may be used for bona fide research purposes within the           #
# scientific community so long as proper attribution is given to the journal # 
# article from which it was obtained.                                        #
#                                                                            #
##############################################################################
data_I
_audit_creation_method     SHELXL-97
_chemical_name_systematic
;
Bis(tetraethylammonium) oxalate dihydrate
;
_chemical_name_common     ?
_chemical_formula_moiety     '2(C8 H20 N +), C2 O4 2-, 2(H2 O)'
_chemical_formula_sum     'C18 H44 N2 O6'
_chemical_formula_iupac     '2C8 H20 N +, C2 O4 2-, 2H2 O'
_chemical_formula_weight     384.55
_chemical_melting_point     ?
_symmetry_cell_setting     orthorhombic
_symmetry_space_group_name_H-M     Pca21
_symmetry_space_group_name_Hall     'P 2c -2ac'
loop_
    _symmetry_equiv_pos_as_xyz
    'x, y, z'
    '-x, -y, z+1/2'
    'x+1/2, -y, z'
    '-x+1/2, y, z+1/2'
_cell_length_a     19.9302(4)
_cell_length_b     7.66270(10)
_cell_length_c     14.3253(3)
_cell_angle_alpha     90.00
_cell_angle_beta     90.00
_cell_angle_gamma     90.00
_cell_volume     2187.75(7)
_cell_formula_units_Z     4
_cell_measurement_reflns_used     6094
_cell_measurement_theta_min     3.80
_cell_measurement_theta_max     68.35
_cell_measurement_temperature     100(2)
_exptl_crystal_description     plate
_exptl_crystal_colour     colorless
_exptl_crystal_size_max     0.32
_exptl_crystal_size_mid     0.25
_exptl_crystal_size_min     0.05
_exptl_crystal_density_diffrn     1.168
_exptl_crystal_density_meas     ?
_exptl_crystal_density_method     'not measured'
_exptl_crystal_F_000     856
_exptl_absorpt_coefficient_mu     0.698
_exptl_absorpt_correction_type     multi-scan
_exptl_absorpt_process_details     '(<i>SADABS</i>; Sheldrick, 2004)'
_exptl_absorpt_correction_T_min     0.8075
_exptl_absorpt_correction_T_max     0.9659
_exptl_special_details     ?
_diffrn_ambient_temperature     100(2)
_diffrn_radiation_type     CuK\a
_diffrn_radiation_wavelength     1.54178
_diffrn_radiation_source     'fine-focus sealed tube'
_diffrn_radiation_monochromator     graphite
_diffrn_measurement_device_type     'Bruker SMART APEXII CCD'
_diffrn_measurement_method     '\w and \y'
_diffrn_detector_area_resol_mean     ?
_diffrn_reflns_number     17374
_diffrn_reflns_av_R_equivalents     0.0673
_diffrn_reflns_av_sigmaI/netI     0.0369
_diffrn_reflns_theta_min     4.44
_diffrn_reflns_theta_max     66.99
_diffrn_reflns_theta_full     66.99
_diffrn_measured_fraction_theta_max     0.994
_diffrn_measured_fraction_theta_full     0.994
_diffrn_reflns_limit_h_min     -23
_diffrn_reflns_limit_h_max     23
_diffrn_reflns_limit_k_min     -8
_diffrn_reflns_limit_k_max     9
_diffrn_reflns_limit_l_min     -16
_diffrn_reflns_limit_l_max     16
_diffrn_standards_number     0
_refine_special_details
;
Refinement of <i>F</i>^2^ against ALL reflections. The weighted <i>R</i>-factor
<i>wR</i> and goodness of fit <i>S</i> are based on <i>F</i>^2^, conventional
<i>R</i>-factors <i>R</i> are based on <i>F</i>, with <i>F</i> set to zero for
negative <i>F</i>^2^. The threshold expression of <i>F</i>^2^ >
\s(<i>F</i>^2^) is used only for calculating <i>R</i>-factors(gt) <i>etc</i>.
and is not relevant to the choice of reflections for refinement.
<i>R</i>-factors based on <i>F</i>^2^ are statistically about twice as large
as those based on <i>F</i>, and <i>R</i>- factors based on ALL data will be
even larger.
;
_reflns_number_total     2026
_reflns_number_gt     1953
_reflns_threshold_expression     I>2sigma(I)
_refine_ls_structure_factor_coef     Fsqd
_refine_ls_matrix_type     full
_refine_ls_R_factor_all     0.0327
_refine_ls_R_factor_gt     0.0311
_refine_ls_wR_factor_gt     0.0800
_refine_ls_wR_factor_ref     0.0811
_refine_ls_goodness_of_fit_ref     1.073
_refine_ls_restrained_S_all     1.072
_refine_ls_number_reflns     2026
_refine_ls_number_parameters     256
_refine_ls_number_restraints     1
_refine_ls_number_constraints     152
_refine_ls_hydrogen_treatment     mixed
_refine_ls_weighting_scheme     calc
_refine_ls_weighting_details
         'calc w=1/[\s^2^(Fo^2^)+(0.0468P)^2^+0.3359P] where P=(Fo^2^+2Fc^2^)/3'
_atom_sites_solution_hydrogens     difmap
_atom_sites_solution_primary     direct
_atom_sites_solution_secondary     difmap
_refine_ls_shift/su_max     0.000
_refine_ls_shift/su_mean     0.000
_refine_diff_density_max     0.199
_refine_diff_density_min     -0.159
_refine_ls_extinction_method
                               '<i>SHELXLE</i> (H\"ubschle <i>et al.</i>, 2011)'
_refine_ls_extinction_coef     0.0018(3)
_refine_ls_extinction_expression
                                  'Fc^*^=kFc[1+0.001xFc^2^\l^3^/sin(2\q)]^-1/4^'
_refine_ls_abs_structure_details     ?
_refine_ls_abs_structure_Flack     .
loop_
    _atom_type_symbol
    _atom_type_description
    _atom_type_scat_dispersion_real
    _atom_type_scat_dispersion_imag
    _atom_type_scat_source
    'C' 'C' 0.0181 0.0091
                         'International Tables Vol C Tables 4.2.6.8 and 6.1.1.4'
    'H' 'H' 0.0000 0.0000
                         'International Tables Vol C Tables 4.2.6.8 and 6.1.1.4'
    'N' 'N' 0.0311 0.0180
                         'International Tables Vol C Tables 4.2.6.8 and 6.1.1.4'
    'O' 'O' 0.0492 0.0322
                         'International Tables Vol C Tables 4.2.6.8 and 6.1.1.4'
_computing_data_collection     '<i>APEX2</i> (Bruker, 2004)'
_computing_cell_refinement     '<i>SAINT-Plus</i> (Bruker, 2004)'
_computing_data_reduction     '<i>SAINT-Plus</i> (Bruker, 2004)'
_computing_structure_solution     '<i>SHELXS97</i> (Sheldrick, 2008)'
_computing_structure_refinement
                               '<i>SHELXLE</i> (H\"ubschle <i>et al.</i>, 2011)'
_computing_molecular_graphics
;
<i>ORTEP-3</i> (Farrugia, 1997) and <i>Mercury</i>
(Macrae <i>et al.</i>, 2006)
;
_computing_publication_material     '<i>SHELXL97</i> (Sheldrick, 2008)'
loop_
    _atom_site_type_symbol
    _atom_site_label
    _atom_site_fract_x
    _atom_site_fract_y
    _atom_site_fract_z
    _atom_site_U_iso_or_equiv
    _atom_site_adp_type
    _atom_site_calc_flag
    _atom_site_refinement_flags
    _atom_site_occupancy
    _atom_site_symmetry_multiplicity
    _atom_site_disorder_assembly
    _atom_site_disorder_group
    O O1 0.44416(8) 0.9370(2) 0.66940(11) 0.0260(4) Uani d . 1 4 . .
    O O2 0.54192(8) 1.0741(2) 0.69474(11) 0.0245(4) Uani d . 1 4 . .
    O O3 0.53292(7) 0.8233(2) 0.84977(11) 0.0263(4) Uani d . 1 4 . .
    O O4 0.44453(8) 0.9997(2) 0.87126(11) 0.0254(4) Uani d . 1 4 . .
    C C1 0.49202(10) 0.9852(3) 0.71976(14) 0.0162(4) Uani d . 1 4 . .
    C C2 0.48956(10) 0.9310(3) 0.82269(14) 0.0167(4) Uani d . 1 4 . .
    N N1 0.52560(8) 0.5362(2) 0.52871(12) 0.0155(4) Uani d . 1 4 . .
    C C3 0.48056(10) 0.3892(3) 0.56294(15) 0.0191(4) Uani d . 1 4 . .
    H H3A 0.4527 0.3484 0.5100 0.023 Uiso calc R 1 4 . .
    H H3B 0.5092 0.2903 0.5826 0.023 Uiso calc R 1 4 . .
    C C4 0.43481(12) 0.4368(3) 0.64282(19) 0.0321(6) Uani d . 1 4 . .
    H H4A 0.4618 0.4682 0.6975 0.048 Uiso calc R 1 4 . .
    H H4B 0.4061 0.3369 0.6581 0.048 Uiso calc R 1 4 . .
    H H4C 0.4067 0.5363 0.6248 0.048 Uiso calc R 1 14 . .
    C C5 0.48413(10) 0.6851(3) 0.48890(15) 0.0194(4) Uani d . 1 4 . .
    H H5A 0.4561 0.7342 0.5396 0.023 Uiso calc R 1 4 . .
    H H5B 0.5151 0.7782 0.4678 0.023 Uiso calc R 1 4 . .
    C C6 0.43882(13) 0.6362(3) 0.40826(19) 0.0331(6) Uani d . 1 4 . .
    H H6A 0.4200 0.7423 0.3804 0.050 Uiso calc R 1 4 . .
    H H6B 0.4023 0.5620 0.4310 0.050 Uiso calc R 1 4 . .
    H H6C 0.4648 0.5726 0.3612 0.050 Uiso calc R 1 4 . .
    C C7 0.57042(10) 0.4560(3) 0.45509(15) 0.0191(4) Uani d . 1 4 . .
    H H7A 0.5418 0.4061 0.4053 0.023 Uiso calc R 1 4 . .
    H H7B 0.5958 0.3587 0.4837 0.023 Uiso calc R 1 4 . .
    C C8 0.61999(11) 0.5824(3) 0.41095(17) 0.0267(5) Uani d . 1 4 . .
    H H8A 0.6519 0.6226 0.4584 0.040 Uiso calc R 1 4 . .
    H H8B 0.5956 0.6828 0.3854 0.040 Uiso calc R 1 4 . .
    H H8C 0.6444 0.5233 0.3606 0.040 Uiso calc R 1 4 . .
    C C9 0.56591(10) 0.6129(3) 0.60804(14) 0.0180(4) Uani d . 1 4 . .
    H H9A 0.5347 0.6644 0.6542 0.022 Uiso calc R 1 4 . .
    H H9B 0.5943 0.7084 0.5833 0.022 Uiso calc R 1 4 . .
    C C10 0.61047(11) 0.4815(3) 0.65726(16) 0.0231(5) Uani d . 1 4 . .
    H H10A 0.5836 0.3801 0.6759 0.035 Uiso calc R 1 4 . .
    H H10B 0.6303 0.5355 0.7128 0.035 Uiso calc R 1 4 . .
    H H10C 0.6463 0.4440 0.6149 0.035 Uiso calc R 1 4 . .
    N N2 0.74829(8) 0.0031(2) 0.76685(12) 0.0164(4) Uani d . 1 4 . .
    C C11 0.72670(10) 0.1585(3) 0.70941(15) 0.0189(4) Uani d . 1 4 . .
    H H11A 0.6954 0.2301 0.7470 0.023 Uiso calc R 1 4 . .
    H H11B 0.7019 0.1160 0.6540 0.023 Uiso calc R 1 4 . .
    C C12 0.78410(11) 0.2737(3) 0.67665(17) 0.0257(5) Uani d . 1 4 . .
    H H12A 0.8076 0.3218 0.7310 0.039 Uiso calc R 1 4 . .
    H H12B 0.7663 0.3694 0.6386 0.039 Uiso calc R 1 4 . .
    H H12C 0.8154 0.2043 0.6392 0.039 Uiso calc R 1 4 . .
    C C13 0.79440(10) -0.1148(3) 0.71088(15) 0.0195(4) Uani d . 1 4 . .
    H H13A 0.8343 -0.0467 0.6918 0.023 Uiso calc R 1 4 . .
    H H13B 0.8100 -0.2106 0.7518 0.023 Uiso calc R 1 4 . .
    C C14 0.76283(11) -0.1938(3) 0.62449(16) 0.0243(5) Uani d . 1 4 . .
    H H14A 0.7287 -0.2792 0.6430 0.036 Uiso calc R 1 4 . .
    H H14B 0.7975 -0.2519 0.5873 0.036 Uiso calc R 1 4 . .
    H H14C 0.7418 -0.1014 0.5873 0.036 Uiso calc R 1 4 . .
    C C15 0.78792(10) 0.0602(3) 0.85239(15) 0.0204(4) Uani d . 1 4 . .
    H H15A 0.8001 -0.0449 0.8888 0.024 Uiso calc R 1 4 . .
    H H15B 0.8302 0.1154 0.8312 0.024 Uiso calc R 1 4 . .
    C C16 0.75169(11) 0.1864(3) 0.91622(15) 0.0247(5) Uani d . 1 4 . .
    H H16A 0.7430 0.2955 0.8827 0.037 Uiso calc R 1 4 . .
    H H16B 0.7796 0.2103 0.9711 0.037 Uiso calc R 1 4 . .
    H H16C 0.7090 0.1349 0.9362 0.037 Uiso calc R 1 4 . .
    C C17 0.68437(10) -0.0925(3) 0.79498(14) 0.0177(4) Uani d . 1 4 . .
    H H17A 0.6562 -0.0122 0.8324 0.021 Uiso calc R 1 4 . .
    H H17B 0.6590 -0.1220 0.7377 0.021 Uiso calc R 1 4 . .
    C C18 0.69534(10) -0.2576(3) 0.85037(15) 0.0213(4) Uani d . 1 4 . .
    H H18A 0.6519 -0.3112 0.8646 0.032 Uiso calc R 1 4 . .
    H H18B 0.7187 -0.2296 0.9087 0.032 Uiso calc R 1 4 . .
    H H18C 0.7226 -0.3391 0.8138 0.032 Uiso calc R 1 4 . .
    O O5 0.38115(7) 0.9648(2) 0.03930(11) 0.0216(3) Uani d . 1 4 . .
    H H1W 0.4148(16) 0.023(4) 0.547(3) 0.032 Uiso d . 1 4 . .
    H H2W 0.4216(17) 0.071(4) 0.461(3) 0.032 Uiso d . 1 4 . .
    O O6 0.39111(7) 0.0424(2) 0.50150(12) 0.0235(3) Uani d . 1 4 . .
    H H3W 0.4112(17) 0.951(4) 0.082(3) 0.035 Uiso d . 1 4 . .
    H H4W 0.4061(16) 0.968(4) -0.009(3) 0.035 Uiso d . 1 4 . .
loop_
    _atom_site_aniso_label
    _atom_site_aniso_U_11
    _atom_site_aniso_U_22
    _atom_site_aniso_U_33
    _atom_site_aniso_U_12
    _atom_site_aniso_U_13
    _atom_site_aniso_U_23
    O1 0.0228(8) 0.0430(9) 0.0122(8) 0.0059(6) -0.0052(6) -0.0044(7)
    O2 0.0276(8) 0.0317(8) 0.0143(8) -0.0002(6) 0.0056(6) 0.0056(6)
    O3 0.0217(7) 0.0387(9) 0.0185(8) 0.0006(6) -0.0022(6) 0.0122(7)
    O4 0.0247(8) 0.0400(9) 0.0114(7) -0.0035(7) 0.0055(6) -0.0047(6)
    C1 0.0175(10) 0.0226(10) 0.0085(9) 0.0064(7) 0.0016(8) -0.0021(8)
    C2 0.0128(9) 0.0265(10) 0.0109(10) -0.0050(7) -0.0016(8) 0.0008(8)
    N1 0.0153(8) 0.0194(8) 0.0120(8) -0.0007(7) -0.0004(7) -0.0002(6)
    C3 0.0176(9) 0.0211(10) 0.0187(10) -0.0045(8) -0.0009(8) 0.0010(8)
    C4 0.0275(12) 0.0354(13) 0.0334(14) -0.0027(10) 0.0150(11) 0.0028(10)
    C5 0.0199(9) 0.0203(9) 0.0181(10) 0.0036(7) -0.0028(8) 0.0008(8)
    C6 0.0365(13) 0.0322(12) 0.0306(13) 0.0062(10) -0.0179(11) -0.0034(10)
    C7 0.0188(10) 0.0249(10) 0.0134(10) 0.0039(8) 0.0026(8) -0.0021(8)
    C8 0.0243(11) 0.0342(11) 0.0216(11) 0.0024(9) 0.0090(9) 0.0016(9)
    C9 0.0172(9) 0.0242(10) 0.0125(10) -0.0029(8) -0.0015(8) -0.0014(8)
    C10 0.0226(11) 0.0291(11) 0.0176(11) -0.0012(8) -0.0068(9) 0.0012(9)
    N2 0.0121(7) 0.0252(9) 0.0119(8) -0.0003(7) -0.0011(7) 0.0019(7)
    C11 0.0161(9) 0.0250(10) 0.0156(9) 0.0006(8) -0.0026(8) 0.0053(9)
    C12 0.0217(10) 0.0316(11) 0.0239(11) -0.0041(9) -0.0012(9) 0.0084(9)
    C13 0.0141(9) 0.0296(10) 0.0149(10) 0.0031(8) 0.0032(8) 0.0019(9)
    C14 0.0239(11) 0.0331(11) 0.0159(10) 0.0019(8) 0.0035(8) -0.0017(9)
    C15 0.0171(9) 0.0300(11) 0.0140(10) 0.0002(8) -0.0055(8) 0.0014(8)
    C16 0.0249(10) 0.0346(11) 0.0146(10) -0.0017(9) -0.0041(8) -0.0032(9)
    C17 0.0120(9) 0.0279(11) 0.0132(10) -0.0013(8) 0.0007(7) 0.0008(8)
    C18 0.0216(10) 0.0296(11) 0.0128(10) -0.0006(8) 0.0014(8) 0.0014(8)
    O5 0.0169(7) 0.0371(8) 0.0109(7) -0.0003(6) 0.0004(7) 0.0001(6)
    O6 0.0195(8) 0.0351(8) 0.0159(8) 0.0004(6) -0.0043(7) 0.0009(7)
_geom_special_details
;
All e.s.d.'s (except the e.s.d. in the dihedral angle between two l.s. planes)
are estimated using the full covariance matrix. The cell e.s.d.'s are taken
into account individually in the estimation of e.s.d.'s in distances, angles
and torsion angles; correlations between e.s.d.'s in cell parameters are only
used when they are defined by crystal symmetry. An approximate (isotropic)
treatment of cell e.s.d.'s is used for estimating e.s.d.'s involving l.s.
planes.
;
loop_
    _geom_bond_atom_site_label_1
    _geom_bond_atom_site_label_2
    _geom_bond_site_symmetry_2
    _geom_bond_distance
    _geom_bond_publ_flag
    O1 C1 . 1.252(3) ?
    O2 C1 . 1.258(3) ?
    O3 C2 . 1.256(3) ?
    O4 C2 . 1.252(3) ?
    C1 C2 . 1.533(3) ?
    N1 C9 . 1.511(2) ?
    N1 C7 . 1.513(2) ?
    N1 C5 . 1.520(3) ?
    N1 C3 . 1.522(3) ?
    C3 C4 . 1.508(3) ?
    C3 H3A . 0.9900 ?
    C3 H3B . 0.9900 ?
    C4 H4A . 0.9800 ?
    C4 H4B . 0.9800 ?
    C4 H4C . 0.9800 ?
    C5 C6 . 1.514(3) ?
    C5 H5A . 0.9900 ?
    C5 H5B . 0.9900 ?
    C6 H6A . 0.9800 ?
    C6 H6B . 0.9800 ?
    C6 H6C . 0.9800 ?
    C7 C8 . 1.521(3) ?
    C7 H7A . 0.9900 ?
    C7 H7B . 0.9900 ?
    C8 H8A . 0.9800 ?
    C8 H8B . 0.9800 ?
    C8 H8C . 0.9800 ?
    C9 C10 . 1.517(3) ?
    C9 H9A . 0.9900 ?
    C9 H9B . 0.9900 ?
    C10 H10A . 0.9800 ?
    C10 H10B . 0.9800 ?
    C10 H10C . 0.9800 ?
    N2 C11 . 1.510(3) ?
    N2 C13 . 1.518(3) ?
    N2 C15 . 1.522(3) ?
    N2 C17 . 1.524(2) ?
    C11 C12 . 1.520(3) ?
    C11 H11A . 0.9900 ?
    C11 H11B . 0.9900 ?
    C12 H12A . 0.9800 ?
    C12 H12B . 0.9800 ?
    C12 H12C . 0.9800 ?
    C13 C14 . 1.514(3) ?
    C13 H13A . 0.9900 ?
    C13 H13B . 0.9900 ?
    C14 H14A . 0.9800 ?
    C14 H14B . 0.9800 ?
    C14 H14C . 0.9800 ?
    C15 C16 . 1.514(3) ?
    C15 H15A . 0.9900 ?
    C15 H15B . 0.9900 ?
    C16 H16A . 0.9800 ?
    C16 H16B . 0.9800 ?
    C16 H16C . 0.9800 ?
    C17 C18 . 1.509(3) ?
    C17 H17A . 0.9900 ?
    C17 H17B . 0.9900 ?
    C18 H18A . 0.9800 ?
    C18 H18B . 0.9800 ?
    C18 H18C . 0.9800 ?
    O5 H3W . 0.87(4) ?
    O5 H4W . 0.86(4) ?
    O6 H1W . 0.82(4) ?
    O6 H2W . 0.87(4) ?
loop_
    _geom_angle_atom_site_label_1
    _geom_angle_atom_site_label_2
    _geom_angle_atom_site_label_3
    _geom_angle_site_symmetry_1
    _geom_angle_site_symmetry_3
    _geom_angle
    _geom_angle_publ_flag
    O1 C1 O2 . . 126.7(2) ?
    O1 C1 C2 . . 116.77(19) ?
    O2 C1 C2 . . 116.50(18) ?
    O4 C2 O3 . . 126.7(2) ?
    O4 C2 C1 . . 116.34(18) ?
    O3 C2 C1 . . 116.95(18) ?
    C9 N1 C7 . . 111.62(15) ?
    C9 N1 C5 . . 106.21(16) ?
    C7 N1 C5 . . 111.38(16) ?
    C9 N1 C3 . . 111.07(16) ?
    C7 N1 C3 . . 105.78(16) ?
    C5 N1 C3 . . 110.86(15) ?
    C4 C3 N1 . . 114.95(18) ?
    C4 C3 H3A . . 108.5 ?
    N1 C3 H3A . . 108.5 ?
    C4 C3 H3B . . 108.5 ?
    N1 C3 H3B . . 108.5 ?
    H3A C3 H3B . . 107.5 ?
    C3 C4 H4A . . 109.5 ?
    C3 C4 H4B . . 109.5 ?
    H4A C4 H4B . . 109.5 ?
    C3 C4 H4C . . 109.5 ?
    H4A C4 H4C . . 109.5 ?
    H4B C4 H4C . . 109.5 ?
    C6 C5 N1 . . 115.14(17) ?
    C6 C5 H5A . . 108.5 ?
    N1 C5 H5A . . 108.5 ?
    C6 C5 H5B . . 108.5 ?
    N1 C5 H5B . . 108.5 ?
    H5A C5 H5B . . 107.5 ?
    C5 C6 H6A . . 109.5 ?
    C5 C6 H6B . . 109.5 ?
    H6A C6 H6B . . 109.5 ?
    C5 C6 H6C . . 109.5 ?
    H6A C6 H6C . . 109.5 ?
    H6B C6 H6C . . 109.5 ?
    N1 C7 C8 . . 114.48(17) ?
    N1 C7 H7A . . 108.6 ?
    C8 C7 H7A . . 108.6 ?
    N1 C7 H7B . . 108.6 ?
    C8 C7 H7B . . 108.6 ?
    H7A C7 H7B . . 107.6 ?
    C7 C8 H8A . . 109.5 ?
    C7 C8 H8B . . 109.5 ?
    H8A C8 H8B . . 109.5 ?
    C7 C8 H8C . . 109.5 ?
    H8A C8 H8C . . 109.5 ?
    H8B C8 H8C . . 109.5 ?
    N1 C9 C10 . . 113.75(17) ?
    N1 C9 H9A . . 108.8 ?
    C10 C9 H9A . . 108.8 ?
    N1 C9 H9B . . 108.8 ?
    C10 C9 H9B . . 108.8 ?
    H9A C9 H9B . . 107.7 ?
    C9 C10 H10A . . 109.5 ?
    C9 C10 H10B . . 109.5 ?
    H10A C10 H10B . . 109.5 ?
    C9 C10 H10C . . 109.5 ?
    H10A C10 H10C . . 109.5 ?
    H10B C10 H10C . . 109.5 ?
    C11 N2 C13 . . 110.73(16) ?
    C11 N2 C15 . . 111.11(16) ?
    C13 N2 C15 . . 106.39(15) ?
    C11 N2 C17 . . 106.56(15) ?
    C13 N2 C17 . . 111.08(16) ?
    C15 N2 C17 . . 111.05(16) ?
    N2 C11 C12 . . 114.34(16) ?
    N2 C11 H11A . . 108.7 ?
    C12 C11 H11A . . 108.7 ?
    N2 C11 H11B . . 108.7 ?
    C12 C11 H11B . . 108.7 ?
    H11A C11 H11B . . 107.6 ?
    C11 C12 H12A . . 109.5 ?
    C11 C12 H12B . . 109.5 ?
    H12A C12 H12B . . 109.5 ?
    C11 C12 H12C . . 109.5 ?
    H12A C12 H12C . . 109.5 ?
    H12B C12 H12C . . 109.5 ?
    C14 C13 N2 . . 114.72(16) ?
    C14 C13 H13A . . 108.6 ?
    N2 C13 H13A . . 108.6 ?
    C14 C13 H13B . . 108.6 ?
    N2 C13 H13B . . 108.6 ?
    H13A C13 H13B . . 107.6 ?
    C13 C14 H14A . . 109.5 ?
    C13 C14 H14B . . 109.5 ?
    H14A C14 H14B . . 109.5 ?
    C13 C14 H14C . . 109.5 ?
    H14A C14 H14C . . 109.5 ?
    H14B C14 H14C . . 109.5 ?
    C16 C15 N2 . . 114.97(16) ?
    C16 C15 H15A . . 108.5 ?
    N2 C15 H15A . . 108.5 ?
    C16 C15 H15B . . 108.5 ?
    N2 C15 H15B . . 108.5 ?
    H15A C15 H15B . . 107.5 ?
    C15 C16 H16A . . 109.5 ?
    C15 C16 H16B . . 109.5 ?
    H16A C16 H16B . . 109.5 ?
    C15 C16 H16C . . 109.5 ?
    H16A C16 H16C . . 109.5 ?
    H16B C16 H16C . . 109.5 ?
    C18 C17 N2 . . 114.90(16) ?
    C18 C17 H17A . . 108.5 ?
    N2 C17 H17A . . 108.5 ?
    C18 C17 H17B . . 108.5 ?
    N2 C17 H17B . . 108.5 ?
    H17A C17 H17B . . 107.5 ?
    C17 C18 H18A . . 109.5 ?
    C17 C18 H18B . . 109.5 ?
    H18A C18 H18B . . 109.5 ?
    C17 C18 H18C . . 109.5 ?
    H18A C18 H18C . . 109.5 ?
    H18B C18 H18C . . 109.5 ?
    H3W O5 H4W . . 100(3) ?
    H1W O6 H2W . . 100(3) ?
loop_
    _geom_torsion_atom_site_label_1
    _geom_torsion_atom_site_label_2
    _geom_torsion_atom_site_label_3
    _geom_torsion_atom_site_label_4
    _geom_torsion_site_symmetry_1
    _geom_torsion_site_symmetry_2
    _geom_torsion_site_symmetry_3
    _geom_torsion_site_symmetry_4
    _geom_torsion
    _geom_torsion_publ_flag
    O1 C1 C2 O4 . . . . -67.8(3) ?
    O2 C1 C2 O4 . . . . 111.9(2) ?
    O1 C1 C2 O3 . . . . 112.5(2) ?
    O2 C1 C2 O3 . . . . -67.8(3) ?
    C9 N1 C3 C4 . . . . 54.2(2) ?
    C7 N1 C3 C4 . . . . 175.46(18) ?
    C5 N1 C3 C4 . . . . -63.7(2) ?
    C9 N1 C5 C6 . . . . -179.36(19) ?
    C7 N1 C5 C6 . . . . 58.9(2) ?
    C3 N1 C5 C6 . . . . -58.6(2) ?
    C9 N1 C7 C8 . . . . -59.2(2) ?
    C5 N1 C7 C8 . . . . 59.3(2) ?
    C3 N1 C7 C8 . . . . 179.88(18) ?
    C7 N1 C9 C10 . . . . -58.9(2) ?
    C5 N1 C9 C10 . . . . 179.55(17) ?
    C3 N1 C9 C10 . . . . 58.9(2) ?
    C13 N2 C11 C12 . . . . -60.6(2) ?
    C15 N2 C11 C12 . . . . 57.4(2) ?
    C17 N2 C11 C12 . . . . 178.52(18) ?
    C11 N2 C13 C14 . . . . -62.2(2) ?
    C15 N2 C13 C14 . . . . 176.99(17) ?
    C17 N2 C13 C14 . . . . 56.0(2) ?
    C11 N2 C15 C16 . . . . 56.9(2) ?
    C13 N2 C15 C16 . . . . 177.47(17) ?
    C17 N2 C15 C16 . . . . -61.6(2) ?
    C11 N2 C17 C18 . . . . 177.74(17) ?
    C13 N2 C17 C18 . . . . 57.1(2) ?
    C15 N2 C17 C18 . . . . -61.1(2) ?
loop_
    _geom_hbond_atom_site_label_D
    _geom_hbond_atom_site_label_H
    _geom_hbond_atom_site_label_A
    _geom_hbond_site_symmetry_A
    _geom_hbond_distance_DH
    _geom_hbond_distance_HA
    _geom_hbond_distance_DA
    _geom_hbond_angle_DHA
    O6 H1W O1 1_545 0.82(4) 1.96(4) 2.749(2) 161(3)
    O6 H2W O3 2_664 0.87(4) 2.00(4) 2.842(2) 162(3)
    O5 H3W O2 2_674 0.86(4) 1.88(4) 2.720(2) 166(4)
    O5 H4W O4 1_554 0.85(4) 1.89(4) 2.732(2) 167(3)
    C3 H3B O2 1_545 0.99 2.40 3.300(3) 151
    C5 H5A O1 1_555 0.99 2.43 3.324(3) 149
    C5 H5B O4 2_674 0.99 2.34 3.270(3) 157
    C7 H7A O3 2_664 0.99 2.44 3.332(3) 150
    C8 H8B O4 2_674 0.98 2.57 3.497(3) 158
    C10 H10A O2 1_545 0.98 2.50 3.450(3) 162
    C11 H11B O5 2_665 0.99 2.41 3.384(3) 167
    C13 H13A O1 3_565 0.99 2.37 3.334(3) 165
    C15 H15B O4 3_565 0.99 2.51 3.166(3) 124
    C16 H16C O6 2_655 0.98 2.59 3.559(3) 170
    C18 H18A O3 1_545 0.98 2.59 3.296(2) 129
data_global
_journal_date_recd_electronic     2012-06-01
_journal_date_accepted     2012-07-02
_journal_name_full     'Acta Crystallographica, Section E'
_journal_year     2012
_journal_volume     68
_journal_issue      8
_journal_page_first     o2382
_journal_page_last     o2383
_journal_paper_category     QO
_journal_paper_doi     10.1107/S160053681203022X
_journal_coeditor_code     FB2256
_publ_contact_author_name     'Timothy J. McNeese'
_publ_contact_author_address
;
Department of Chemistry
Loyola University Maryland
4501 N. Charles Street
Baltimore, MD 21210-2699
USA
;
_publ_contact_author_email     'tmcneese@loyola.edu'
_publ_contact_author_fax     '(410) 617-2803'
_publ_contact_author_phone     '(410) 617-2237'
_publ_section_title
;
Bis(tetraethylammonium) oxalate dihydrate
;
loop_
    _publ_author_name
    _publ_author_footnote
    _publ_author_address
    'McNeese, Timothy J.' .
;
Department of Chemistry
Loyola University Maryland
4501 North Charles Street
Baltimore, MD 21210-2699, USA
;
    'Pike, Robert D.' .
;
Department of Chemistry
College of William and Mary
PO Box 8795
Williamsburg, VA 23187-8795, USA
;
_iucr_refine_instructions_details
;
TITL Pca21 in Pca2(1)
CELL 1.54178  19.9302   7.6627  14.3253  90.000  90.000  90.000
ZERR    4.00   0.0004   0.0001   0.0003   0.000   0.000   0.000
LATT -1
SYMM -X, -Y, 0.5+Z
SYMM 0.5+X, -Y, Z
SYMM 0.5-X, Y, 0.5+Z
SFAC C  H  N  O
UNIT 72  176  8  24
LIST 4
MERG 3
OMIT 0 1 0
OMIT 1 1 0
OMIT 0 9 0
OMIT -2 134
SIZE 0.05 0.25 0.32
L.S. 20
ACTA
BOND $H
FMAP 2
PLAN 3
HTAB O5 O4_$4
HTAB O5 O2_$3
HTAB O6 O3_$2
HTAB O6 O1_$1
EQIV $4 x, y, z-1
EQIV $3 -x+1, -y+2, z-1/2
EQIV $2 -x+1, -y+1, z-1/2
EQIV $1 x, y-1, z
CONF
TEMP -173.000
REM WGHT    0.044600    0.334600
REM WGHT    0.047100    0.353700
REM WGHT    0.047800    0.340300
REM WGHT    0.047900    0.341800
REM REM WGHT    0.047900    0.341800
REM WGHT    0.046300    0.366600
REM WGHT    0.046500    0.339800
REM WGHT    0.046800    0.337600
REM WGHT    0.046800    0.337900
REM WGHT    0.046800    0.335900
WGHT    0.046800    0.335900
EXTI    0.001818
FVAR       0.20718
MOLE 1
O1    4    0.444164    0.937012    0.669395    11.00000    0.02280    0.04298 =
         0.01225   -0.00438   -0.00522    0.00585
O2    4    0.541918    1.074084    0.694741    11.00000    0.02757    0.03168 =
         0.01430    0.00562    0.00559   -0.00024
O3    4    0.532916    0.823275    0.849774    11.00000    0.02175    0.03873 =
         0.01848    0.01221   -0.00216    0.00056
O4    4    0.444529    0.999725    0.871258    11.00000    0.02471    0.04002 =
         0.01141   -0.00469    0.00550   -0.00352
C1    1    0.492020    0.985190    0.719759    11.00000    0.01752    0.02262 =
         0.00847   -0.00208    0.00162    0.00643
C2    1    0.489565    0.931015    0.822685    11.00000    0.01276    0.02649 =
         0.01087    0.00078   -0.00155   -0.00500
MOLE 2
N1    3    0.525597    0.536198    0.528714    11.00000    0.01526    0.01937 =
         0.01202   -0.00019   -0.00036   -0.00073
C3    1    0.480557    0.389152    0.562936    11.00000    0.01756    0.02106 =
         0.01870    0.00103   -0.00093   -0.00448
AFIX  23
H3A   2    0.452681    0.348438    0.510044    11.00000   -1.20000
H3B   2    0.509235    0.290305    0.582645    11.00000   -1.20000
AFIX   0
C4    1    0.434812    0.436792    0.642823    11.00000    0.02752    0.03539 =
         0.03345    0.00284    0.01499   -0.00268
AFIX 137
H4A   2    0.461829    0.468163    0.697463    11.00000   -1.50000
H4B   2    0.406133    0.336922    0.658126    11.00000   -1.50000
H4C   2    0.406746    0.536250    0.624794    11.00000   -1.50000
AFIX   0
C5    1    0.484131    0.685120    0.488903    11.00000    0.01987    0.02027 =
         0.01806    0.00082   -0.00281    0.00363
AFIX  23
H5A   2    0.456112    0.734241    0.539559    11.00000   -1.20000
H5B   2    0.515052    0.778233    0.467816    11.00000   -1.20000
AFIX   0
C6    1    0.438817    0.636177    0.408259    11.00000    0.03652    0.03217 =
         0.03062   -0.00338   -0.01792    0.00625
AFIX 137
H6A   2    0.420047    0.742270    0.380374    11.00000   -1.50000
H6B   2    0.402268    0.561955    0.431022    11.00000   -1.50000
H6C   2    0.464795    0.572618    0.361165    11.00000   -1.50000
AFIX   0
C7    1    0.570418    0.455969    0.455093    11.00000    0.01885    0.02489 =
         0.01345   -0.00214    0.00256    0.00389
AFIX  23
H7A   2    0.541829    0.406143    0.405257    11.00000   -1.20000
H7B   2    0.595818    0.358652    0.483685    11.00000   -1.20000
AFIX   0
C8    1    0.619986    0.582415    0.410955    11.00000    0.02428    0.03424 =
         0.02161    0.00156    0.00899    0.00240
AFIX 137
H8A   2    0.651894    0.622578    0.458366    11.00000   -1.50000
H8B   2    0.595644    0.682773    0.385436    11.00000   -1.50000
H8C   2    0.644351    0.523344    0.360630    11.00000   -1.50000
AFIX   0
C9    1    0.565908    0.612924    0.608036    11.00000    0.01723    0.02424 =
         0.01249   -0.00142   -0.00153   -0.00286
AFIX  23
H9A   2    0.534654    0.664358    0.654170    11.00000   -1.20000
H9B   2    0.594275    0.708401    0.583335    11.00000   -1.20000
AFIX   0
C10   1    0.610470    0.481514    0.657255    11.00000    0.02264    0.02914 =
         0.01759    0.00125   -0.00679   -0.00123
AFIX 137
H10A  2    0.583643    0.380143    0.675875    11.00000   -1.50000
H10B  2    0.630285    0.535489    0.712811    11.00000   -1.50000
H10C  2    0.646279    0.443991    0.614885    11.00000   -1.50000
AFIX   0
MOLE 3
N2    3    0.748288    0.003124    0.766848    11.00000    0.01210    0.02515 =
         0.01191    0.00189   -0.00109   -0.00034
C11   1    0.726701    0.158462    0.709406    11.00000    0.01613    0.02499 =
         0.01559    0.00534   -0.00262    0.00064
AFIX  23
H11A  2    0.695395    0.230063    0.746984    11.00000   -1.20000
H11B  2    0.701853    0.116012    0.654040    11.00000   -1.20000
AFIX   0
C12   1    0.784098    0.273742    0.676650    11.00000    0.02171    0.03157 =
         0.02392    0.00842   -0.00117   -0.00410
AFIX 137
H12A  2    0.807604    0.321832    0.730953    11.00000   -1.50000
H12B  2    0.766258    0.369405    0.638629    11.00000   -1.50000
H12C  2    0.815447    0.204337    0.639241    11.00000   -1.50000
AFIX   0
C13   1    0.794395   -0.114801    0.710881    11.00000    0.01409    0.02963 =
         0.01493    0.00188    0.00323    0.00305
AFIX  23
H13A  2    0.834316   -0.046707    0.691787    11.00000   -1.20000
H13B  2    0.810024   -0.210583    0.751847    11.00000   -1.20000
AFIX   0
C14   1    0.762833   -0.193804    0.624495    11.00000    0.02390    0.03311 =
         0.01587   -0.00174    0.00348    0.00192
AFIX 137
H14A  2    0.728734   -0.279175    0.643042    11.00000   -1.50000
H14B  2    0.797513   -0.251913    0.587268    11.00000   -1.50000
H14C  2    0.741829   -0.101445    0.587275    11.00000   -1.50000
AFIX   0
C15   1    0.787924    0.060204    0.852390    11.00000    0.01712    0.03000 =
         0.01402    0.00140   -0.00553    0.00019
AFIX  23
H15A  2    0.800075   -0.044916    0.888838    11.00000   -1.20000
H15B  2    0.830179    0.115416    0.831228    11.00000   -1.20000
AFIX   0
C16   1    0.751695    0.186376    0.916217    11.00000    0.02491    0.03464 =
         0.01456   -0.00321   -0.00410   -0.00168
AFIX 137
H16A  2    0.743009    0.295541    0.882687    11.00000   -1.50000
H16B  2    0.779592    0.210335    0.971074    11.00000   -1.50000
H16C  2    0.709032    0.134924    0.936204    11.00000   -1.50000
AFIX   0
C17   1    0.684369   -0.092486    0.794980    11.00000    0.01200    0.02786 =
         0.01318    0.00079    0.00072   -0.00131
AFIX  23
H17A  2    0.656235   -0.012223    0.832405    11.00000   -1.20000
H17B  2    0.658984   -0.122023    0.737717    11.00000   -1.20000
AFIX   0
C18   1    0.695337   -0.257582    0.850374    11.00000    0.02160    0.02961 =
         0.01277    0.00141    0.00138   -0.00060
AFIX 137
H18A  2    0.651896   -0.311239    0.864637    11.00000   -1.50000
H18B  2    0.718668   -0.229562    0.908698    11.00000   -1.50000
H18C  2    0.722570   -0.339146    0.813753    11.00000   -1.50000
AFIX   0
MOLE 4
O5    4    0.381147    0.964758    0.039304    11.00000    0.01688    0.03710 =
         0.01088    0.00015    0.00036   -0.00031
H1W   2    0.414799    0.022556    0.547138    11.00000   -1.50000
H2W   2    0.421621    0.070992    0.461100    11.00000   -1.50000
MOLE 5
O6    4    0.391110    0.042414    0.501499    11.00000    0.01954    0.03505 =
         0.01590    0.00087   -0.00426    0.00036
H3W   2    0.411250    0.950902    0.082178    11.00000   -1.50000
H4W   2    0.406115    0.968419   -0.009363    11.00000   -1.50000
HKLF 4
REM  Pca21 in Pca2(1)
REM R1 =  0.0311 for   1953 Fo > 4sig(Fo)  and  0.0327 for all   2026 data
REM    256 parameters refined using      1 restraints
END
WGHT      0.0468      0.3359
REM Highest difference peak  0.199,  deepest hole -0.159,  1-sigma level  0.039
Q1    1   0.4438  1.0007  0.9342  11.00000  0.05    0.20
Q2    1   0.5386  0.5564  0.5789  11.00000  0.05    0.18
Q3    1   0.4684  0.4178  0.6147  11.00000  0.05    0.18
;
