# Supplementary material for: Bis(tetra­ethyl­ammonium) oxalate dihydrate
Source: Acta Crystallogr Sect E Struct Rep Online. 2012 Jul 7;68(Pt 8):o2382–3. doi: 10.1107/S160053681203022X (PMC3414309; doi:10.1107/S160053681203022X)
Supplement: Supplementary file 2 [file e-68-o2382-Isup2.hkl]

# 
# h,k,l, Fc-squared, Fo-squared, sigma(Fo-squared) and status flag 
# 
data_I
_shelx_title ' Pca21 in Pca2(1)' 
_shelx_refln_list_code          4 
_shelx_F_calc_maximum      151.31 
_exptl_crystal_F_000       856.00 
_reflns_d_resolution_high  0.8375 
 
loop_ 
 _symmetry_equiv_pos_as_xyz 
 'x, y, z' 
 '-x, -y, z+1/2' 
 'x+1/2, -y, z' 
 '-x+1/2, y, z+1/2' 
 
_cell_length_a    19.9302 
_cell_length_b     7.6627 
_cell_length_c    14.3253 
_cell_angle_alpha  90.000 
_cell_angle_beta   90.000 
_cell_angle_gamma  90.000 
 
_shelx_F_squared_multiplier     1.000 
 
loop_ 
 _refln_index_h 
 _refln_index_k 
 _refln_index_l 
 _refln_F_squared_calc 
 _refln_F_squared_meas 
 _refln_F_squared_sigma 
 _refln_observed_status 
   2   0   0     8636.67     9640.56    348.29 o 
   4   0   0    22876.38    23344.96    841.62 o 
   6   0   0     7611.73     7085.35    255.62 o 
   8   0   0       16.45       26.77      6.58 o 
  10   0   0       15.94       24.05      6.49 o 
  12   0   0     2160.23     1790.99    157.69 o 
  14   0   0      393.26      362.33     41.76 o 
  16   0   0     1232.15     1074.34    101.54 o 
  18   0   0      298.45      296.24     24.48 o 
  20   0   0        1.87        1.32      4.79 o 
  22   0   0     1326.46     1364.52     97.98 o 
   2   1   0     7245.36     6841.93    217.64 o 
   3   1   0      449.85      415.84     15.34 o 
   4   1   0     5654.53     5238.56    189.18 o 
   5   1   0     1404.96     1286.56     47.44 o 
   6   1   0       28.37       21.27      3.33 o 
   7   1   0      656.31      634.32     24.63 o 
   8   1   0      183.17      178.76      8.72 o 
   9   1   0       73.81       92.94      7.43 o 
  10   1   0       10.30       21.61      5.31 o 
  11   1   0      388.98      414.46     25.70 o 
  12   1   0      356.44      347.83     18.25 o 
  13   1   0      164.69      125.60     18.10 o 
  14   1   0      658.46      611.91     34.92 o 
  15   1   0       61.28       54.88      8.85 o 
  16   1   0      274.01      245.03     19.43 o 
  17   1   0      102.68       98.86      6.99 o 
  18   1   0      334.98      360.19     14.07 o 
  19   1   0      193.01      200.91      9.40 o 
  20   1   0     1192.43     1246.45     58.92 o 
  21   1   0       18.31       18.55      3.76 o 
  22   1   0      266.78      292.79     12.26 o 
  23   1   0       73.46       80.23      5.14 o 
   0   2   0    22894.44    26370.80   1060.18 o 
   1   2   0      221.93      227.60      8.49 o 
   2   2   0    16715.44    17481.94    634.89 o 
   3   2   0      829.83      892.16     29.23 o 
   4   2   0     4320.20     4579.76    157.83 o 
   5   2   0     1338.50     1437.24     62.86 o 
   6   2   0     1175.51     1258.57     42.98 o 
   7   2   0        0.73        4.12      3.42 o 
   8   2   0      122.00      119.82      6.72 o 
   9   2   0     1089.71     1156.21     44.18 o 
  10   2   0      114.49      146.88      9.38 o 
  11   2   0       12.08       18.63      5.55 o 
  12   2   0      152.32      147.26     17.57 o 
  13   2   0      232.09      197.64     11.98 o 
  14   2   0      146.30      145.60      8.50 o 
  15   2   0        0.04       -4.43      4.43 o 
  16   2   0     1010.08      973.63     33.63 o 
  17   2   0        7.03        9.48      2.50 o 
  18   2   0      690.77      785.68     25.61 o 
  19   2   0      274.30      277.93     10.39 o 
  20   2   0       25.27       35.06      2.92 o 
  21   2   0       27.58       32.42      2.59 o 
  22   2   0      349.28      354.76     11.96 o 
  23   2   0        4.69        2.21      2.45 o 
   0   3   0     3074.88     3205.18    272.18 o 
   1   3   0        6.48        3.15      7.39 o 
   2   3   0     3041.39     3066.34    259.91 o 
   4   3   0      157.59      152.27     12.59 o 
   5   3   0      934.60     1011.34     44.26 o 
   6   3   0       34.18       23.00      4.36 o 
   7   3   0      148.27      144.86     10.21 o 
   8   3   0        7.98       19.77      5.57 o 
   9   3   0       22.27       22.95      5.40 o 
  10   3   0       35.76       42.82      6.53 o 
  11   3   0       72.97       78.17      5.53 o 
  12   3   0       16.30       17.73      3.24 o 
  13   3   0      257.34      263.05     12.88 o 
  14   3   0      146.05      137.07      7.29 o 
  15   3   0       59.13       53.16      4.44 o 
  16   3   0      723.95      632.92     18.79 o 
  17   3   0      105.72       96.86      5.59 o 
  18   3   0      490.59      520.68     16.54 o 
  19   3   0       69.32       64.25      3.78 o 
  20   3   0      295.72      292.61     10.32 o 
  21   3   0        0.25        4.52      3.56 o 
  22   3   0       10.90       10.60      3.27 o 
   0   4   0     1059.55     1086.18     96.45 o 
   1   4   0      107.05      133.36     12.86 o 
   2   4   0       40.00       31.46     10.02 o 
   3   4   0     1804.21     1939.07    168.36 o 
   4   4   0       30.52       45.90     11.88 o 
   5   4   0     3195.54     3837.79    252.94 o 
   6   4   0      205.53      205.70     18.54 o 
   7   4   0     2555.20     2921.76    150.42 o 
   8   4   0      833.52      862.71     35.79 o 
   9   4   0     2245.77     2398.76    104.54 o 
  10   4   0       78.60       88.30      7.30 o 
  11   4   0      809.47      852.68     32.31 o 
  12   4   0        2.76        4.38      2.94 o 
  13   4   0       94.73       84.15      4.35 o 
  14   4   0      174.65      169.56      5.78 o 
  15   4   0      117.38      110.20      4.07 o 
  16   4   0       85.50       85.88      3.57 o 
  17   4   0       18.95       18.35      2.74 o 
  18   4   0        8.83        8.98      2.28 o 
  19   4   0      236.87      239.66     13.56 o 
  20   4   0      172.20      175.19      9.51 o 
  21   4   0       20.66       24.00      7.46 o 
   0   5   0      588.93      564.14     54.17 o 
   1   5   0        4.33       -3.03     10.02 o 
   2   5   0       48.94       40.78     13.05 o 
   3   5   0      319.58      311.43     17.76 o 
   4   5   0      112.17      129.36     20.74 o 
   5   5   0      301.03      305.19     28.69 o 
   6   5   0     1059.11     1064.73     54.98 o 
   7   5   0      143.49      140.94      7.24 o 
   8   5   0      540.60      562.72     24.29 o 
   9   5   0       57.23       55.39      4.19 o 
  10   5   0     1094.89     1072.29     28.64 o 
  11   5   0       20.80       21.84      1.91 o 
  12   5   0      238.41      232.87      6.45 o 
  13   5   0      203.76      178.63      5.37 o 
  14   5   0       66.72       67.86      3.20 o 
  15   5   0       28.41       25.34      2.26 o 
  16   5   0      415.20      511.07     23.70 o 
  17   5   0       31.98       32.91      3.31 o 
  18   5   0        0.39        3.32      2.76 o 
  19   5   0       11.63       16.70      3.54 o 
   0   6   0        0.18        3.56      6.71 o 
   1   6   0       23.40       37.01      5.61 o 
   2   6   0        0.63        7.88      4.10 o 
   3   6   0        3.95        5.14      2.27 o 
   4   6   0      234.01      271.68      9.18 o 
   5   6   0       15.42       16.24      2.50 o 
   6   6   0      215.11      254.39      8.77 o 
   7   6   0      193.48      192.87      6.20 o 
   8   6   0     1088.75     1100.03     26.94 o 
   9   6   0        8.67        9.53      2.46 o 
  10   6   0      291.20      283.03      9.26 o 
  11   6   0       17.51       20.06      2.43 o 
  12   6   0      285.71      279.32      9.98 o 
  13   6   0       68.09       63.55      3.53 o 
  14   6   0      174.73      177.45      6.00 o 
  15   6   0       49.10       54.92      3.70 o 
  16   6   0       11.48        9.78      2.66 o 
  17   6   0       18.47       27.15      6.42 o 
   0   7   0        1.59        3.70      3.18 o 
   1   7   0      409.81      454.20     14.49 o 
   2   7   0      101.93      113.16      5.02 o 
   3   7   0        6.95        5.83      2.70 o 
   4   7   0       11.91       11.50      3.10 o 
   5   7   0        4.04        1.67      2.47 o 
   6   7   0       19.82       20.90      2.83 o 
   7   7   0        0.59       -1.31      2.72 o 
   8   7   0       59.88       56.35      3.61 o 
   9   7   0       56.49       56.32      3.69 o 
  10   7   0        0.40       -0.25      2.23 o 
  11   7   0       21.63       17.39      2.84 o 
  12   7   0       16.34       24.37      2.68 o 
  13   7   0        7.89       12.26      3.22 o 
  14   7   0       64.91       62.93      4.84 o 
  15   7   0        1.62       -2.56      3.26 o 
   0   8   0      102.90      102.32      6.74 o 
   1   8   0       36.80       34.18      2.90 o 
   2   8   0       99.83       88.48      6.24 o 
   3   8   0      481.61      496.14     16.18 o 
   4   8   0       21.17       24.76      2.83 o 
   5   8   0        0.20       -0.42      2.36 o 
   6   8   0        1.28       -1.60      2.26 o 
   7   8   0        3.25       -0.29      2.39 o 
   8   8   0       55.41       56.11      7.73 o 
   9   8   0       12.75        9.35      2.57 o 
  10   8   0       26.57       26.04      4.41 o 
  11   8   0       25.22       23.93      2.95 o 
   1   9   0       32.26       54.99      6.06 o 
   3   9   0       13.94       21.44      4.43 o 
   4   9   0        0.08       -3.26      3.26 o 
   2   0   1      794.96      742.32     19.33 o 
   4   0   1      520.45      468.77     12.96 o 
   6   0   1     3255.80     2910.32     82.84 o 
   8   0   1      665.41      679.66     26.99 o 
  10   0   1      100.41       77.94      6.47 o 
  12   0   1      963.58      947.43     49.46 o 
  14   0   1      267.65      217.92     16.26 o 
  16   0   1      627.35      543.30     32.05 o 
  18   0   1       60.75       61.07      4.35 o 
  20   0   1     1331.32     1345.18     51.03 o 
  22   0   1      417.93      424.73     23.74 o 
   1   1   1      271.02      298.60      6.87 o 
   2   1   1     1239.59     1152.56     25.72 o 
   3   1   1      624.05      532.17     11.64 o 
   4   1   1      471.17      440.26     10.44 o 
   5   1   1     1702.39     1626.02     35.30 o 
   6   1   1     1223.28     1173.00     27.12 o 
   7   1   1       64.92       63.21      3.46 o 
   8   1   1      212.98      234.73      7.84 o 
   9   1   1      425.11      430.00     11.91 o 
  10   1   1       43.90       53.15      3.99 o 
  11   1   1       82.96       80.73      5.63 o 
  12   1   1      282.83      287.79     12.36 o 
  13   1   1      214.60      193.48     10.09 o 
  14   1   1       85.30       72.82      6.31 o 
  15   1   1      170.64      157.94     10.22 o 
  16   1   1      230.07      195.02      9.98 o 
  17   1   1       74.08       81.88      4.50 o 
  18   1   1        2.80        1.86      2.63 o 
  19   1   1       36.23       34.12      2.69 o 
  20   1   1      886.95      916.23     23.63 o 
  21   1   1       41.42       52.41      3.16 o 
  22   1   1      297.44      319.35      9.68 o 
  23   1   1       14.79       18.16      2.42 o 
   1   2   1     6525.85     6545.60    153.31 o 
   2   2   1     3965.91     4086.84    114.53 o 
   3   2   1     1096.15     1125.94     32.54 o 
   4   2   1     1427.26     1471.71     35.71 o 
   5   2   1       89.78      121.95      5.82 o 
   6   2   1     4642.14     5056.63    148.49 o 
   7   2   1      990.82     1043.91     26.58 o 
   8   2   1      514.86      571.82     14.71 o 
   9   2   1     1090.34     1138.88     30.68 o 
  10   2   1     1202.35     1232.98     33.61 o 
  11   2   1      641.93      715.42     22.65 o 
  12   2   1       99.72      108.97      8.08 o 
  13   2   1      236.95      239.63      9.61 o 
  14   2   1      144.81      127.24      5.58 o 
  15   2   1      118.54      128.02      5.62 o 
  16   2   1      359.32      371.52     11.17 o 
  17   2   1      129.10      137.38      5.37 o 
  18   2   1      129.30      125.35      4.36 o 
  19   2   1        2.74        6.35      2.32 o 
  20   2   1      214.98      231.82      6.35 o 
  21   2   1       39.22       36.80      1.92 o 
  22   2   1      155.45      159.95      4.37 o 
  23   2   1       10.66       13.37      1.61 o 
   1   3   1     1187.67     1179.52     52.13 o 
   2   3   1      322.09      316.52     15.88 o 
   3   3   1      231.71      218.98     14.07 o 
   4   3   1      217.28      239.59     11.88 o 
   5   3   1       90.24       83.27      5.49 o 
   6   3   1      524.59      599.53     18.87 o 
   7   3   1      157.46      168.94      6.79 o 
   8   3   1      157.98      194.72      7.95 o 
   9   3   1      641.91      724.57     22.56 o 
  10   3   1      637.11      650.22     19.32 o 
  11   3   1      519.94      529.94     15.32 o 
  12   3   1      381.12      412.84     12.89 o 
  13   3   1      458.57      459.15     13.47 o 
  14   3   1      376.90      388.68      9.56 o 
  15   3   1       45.20       47.98      2.15 o 
  16   3   1      109.89       99.86      3.03 o 
  17   3   1      218.82      214.81      5.31 o 
  18   3   1       55.40       50.52      2.47 o 
  19   3   1       74.21       74.40      2.79 o 
  20   3   1      145.34      144.70      4.82 o 
  21   3   1      106.81      103.61      3.87 o 
  22   3   1       51.10       44.50      2.27 o 
   1   4   1      177.96      161.85     11.79 o 
   2   4   1      161.72      171.76     12.38 o 
   3   4   1     1328.68     1357.94     69.04 o 
   4   4   1     1228.82     1457.45     70.06 o 
   5   4   1      774.63      812.84     38.07 o 
   6   4   1     1108.84     1213.19     46.03 o 
   7   4   1      693.88      738.54     29.58 o 
   8   4   1      437.65      475.72     14.88 o 
   9   4   1     1064.95     1122.82     33.27 o 
  10   4   1      154.33      166.98      6.46 o 
  11   4   1       94.38      107.40      4.71 o 
  12   4   1      484.05      449.94     12.42 o 
  13   4   1     1002.71      980.28     20.11 o 
  14   4   1        5.51        5.49      1.69 o 
  15   4   1      143.19      154.25      4.33 o 
  16   4   1       47.16       50.52      2.16 o 
  17   4   1      343.18      336.27      7.38 o 
  18   4   1       81.29       91.56      3.42 o 
  19   4   1       89.79       91.62      3.12 o 
  20   4   1       27.21       26.92      2.44 o 
  21   4   1       28.33       30.84      5.83 o 
   1   5   1      440.16      426.30     31.19 o 
   2   5   1      130.54      134.61      8.50 o 
   3   5   1      354.98      362.36     12.07 o 
   4   5   1       41.75       50.63      3.12 o 
   5   5   1     1453.46     1517.21     50.45 o 
   6   5   1       40.41       44.15      3.30 o 
   7   5   1      437.79      412.52     15.34 o 
   8   5   1      155.92      171.31      7.05 o 
   9   5   1      284.17      298.80      9.60 o 
  10   5   1       81.03       80.00      3.13 o 
  11   5   1       72.64       74.51      2.45 o 
  12   5   1      203.32      201.58      4.31 o 
  13   5   1      202.45      193.20      4.50 o 
  14   5   1      279.49      268.72      5.89 o 
  15   5   1      360.16      336.56      8.41 o 
  16   5   1      144.29      138.64      4.46 o 
  17   5   1      179.11      199.78      5.42 o 
  18   5   1       97.58      111.33      3.79 o 
  19   5   1      115.15      120.50      3.89 o 
   1   6   1      313.38      345.01     10.43 o 
   2   6   1       37.97       45.66      2.87 o 
   3   6   1       57.26       61.95      3.21 o 
   4   6   1       12.48       16.61      2.23 o 
   5   6   1       87.75       97.98      3.16 o 
   6   6   1        4.13        3.46      1.88 o 
   7   6   1      463.65      469.09      9.01 o 
   8   6   1      135.46      140.09      3.58 o 
   9   6   1     1076.30     1058.77     18.96 o 
  10   6   1      423.85      430.22      8.58 o 
  11   6   1        1.96       -0.38      1.69 o 
  12   6   1       34.35       31.53      2.04 o 
  13   6   1      184.54      202.87      5.17 o 
  14   6   1       96.29       97.10      3.11 o 
  15   6   1      479.35      509.19     10.97 o 
  16   6   1       10.74       11.05      2.11 o 
  17   6   1       46.40       50.66      2.43 o 
   1   7   1       74.39       79.37      3.13 o 
   2   7   1      126.41      141.63      4.37 o 
   3   7   1      512.49      541.99     13.57 o 
   4   7   1      203.02      209.22      6.05 o 
   5   7   1      872.22      878.06     20.46 o 
   6   7   1       15.89       20.71      2.24 o 
   7   7   1      245.52      247.79      7.73 o 
   8   7   1       17.83       19.33      2.02 o 
   9   7   1       11.27       25.97      3.53 o 
  10   7   1       42.02       50.97      3.91 o 
  11   7   1       83.52       75.78      2.95 o 
  12   7   1       44.66       38.94      1.95 o 
  13   7   1       10.07       11.13      2.65 o 
  14   7   1      162.95      149.60      7.54 o 
  15   7   1        4.68        6.07      2.38 o 
   1   8   1       69.86       69.00      2.72 o 
   2   8   1       36.09       33.94      2.43 o 
   3   8   1       53.14       52.88      2.95 o 
   4   8   1       70.14       78.16      4.34 o 
   5   8   1        9.18        7.73      2.25 o 
   6   8   1        8.48        9.06      2.57 o 
   7   8   1       76.73       71.31      3.14 o 
   8   8   1       91.09       81.83      3.31 o 
   9   8   1       25.63       23.65      2.33 o 
  10   8   1       47.70       46.01      7.05 o 
  11   8   1       13.24        9.91      2.14 o 
   1   9   1        3.90        6.52      2.80 o 
   2   9   1       31.37       65.94      6.52 o 
   3   9   1       78.45       73.41      6.76 o 
   4   9   1       80.15       67.36      6.29 o 
   0   0   2      829.16      822.43     43.69 o 
   2   0   2    12682.28    11631.80    335.03 o 
   4   0   2     9000.96     8203.72    230.36 o 
   6   0   2     2242.84     1961.03     55.68 o 
   8   0   2     2942.70     2961.65     95.04 o 
  10   0   2      426.97      401.60     16.43 o 
  12   0   2       23.17       15.21      6.28 o 
  14   0   2      200.03      191.07     13.24 o 
  16   0   2       94.91      103.63     11.63 o 
  18   0   2      348.73      352.69     13.91 o 
  20   0   2      715.88      732.28     27.91 o 
  22   0   2      622.38      620.45     33.81 o 
   0   1   2    20384.89    20735.68    696.82 o 
   1   1   2       11.37       28.77      1.61 o 
   2   1   2     2586.89     2475.40     50.83 o 
   3   1   2       86.20      115.44      4.16 o 
   4   1   2    20303.88    20616.93    437.21 o 
   5   1   2     1807.79     1636.55     37.96 o 
   6   1   2     1944.10     1775.58     43.45 o 
   7   1   2     1374.68     1380.15     32.56 o 
   8   1   2     1022.07      999.97     25.37 o 
   9   1   2       94.50       96.18      4.78 o 
  10   1   2      985.93      917.71     25.14 o 
  11   1   2     1618.59     1575.32     45.41 o 
  12   1   2      398.27      441.00     16.45 o 
  13   1   2      147.45      107.63     10.53 o 
  14   1   2      164.76      162.68      9.76 o 
  15   1   2       59.35       60.17      6.59 o 
  16   1   2       43.71       41.98      5.25 o 
  17   1   2      528.05      523.49     13.79 o 
  18   1   2      334.43      331.81      9.45 o 
  19   1   2      135.38      144.59      5.15 o 
  20   1   2        0.01       -1.57      2.99 o 
  21   1   2      302.29      325.76      9.55 o 
  22   1   2       98.91      111.79      4.25 o 
  23   1   2       24.57       28.28      2.62 o 
   0   2   2      680.93      710.34     22.26 o 
   1   2   2      260.42      231.50      6.46 o 
   2   2   2     2405.91     2356.69     57.63 o 
   3   2   2    11231.67    11463.20    279.14 o 
   4   2   2     5686.22     5469.96    129.31 o 
   5   2   2     6275.71     6618.97    193.28 o 
   6   2   2      383.77      377.32     13.09 o 
   7   2   2     4866.03     5314.41    135.52 o 
   8   2   2       51.38       60.80      3.65 o 
   9   2   2       13.43       20.55      3.14 o 
  10   2   2      853.03      863.96     25.23 o 
  11   2   2      433.90      465.37     15.44 o 
  12   2   2     1012.72     1091.11     40.96 o 
  13   2   2      159.58      157.33      9.23 o 
  14   2   2      570.97      582.50     21.10 o 
  15   2   2       86.79       80.88      5.31 o 
  16   2   2      318.85      309.02      7.86 o 
  17   2   2      115.05      111.45      6.50 o 
  18   2   2      125.87      126.33      4.85 o 
  19   2   2      154.01      156.78      4.73 o 
  20   2   2      571.72      591.80     14.29 o 
  21   2   2       37.97       40.10      2.77 o 
  22   2   2      133.14      136.27      4.09 o 
  23   2   2      225.66      237.45      8.61 o 
   0   3   2      540.50      519.27     21.62 o 
   1   3   2       66.30       88.60      4.98 o 
   2   3   2      759.87      763.24     24.25 o 
   3   3   2     1124.15     1242.46     45.41 o 
   4   3   2     2580.22     2676.48     89.75 o 
   5   3   2     1802.86     1952.48     58.41 o 
   6   3   2      311.39      329.71     12.03 o 
   7   3   2     1284.57     1342.93     41.46 o 
   8   3   2       94.59       77.43      5.03 o 
   9   3   2     2003.81     2141.75     58.83 o 
  10   3   2      711.79      754.91     24.00 o 
  11   3   2      359.66      391.31     13.00 o 
  12   3   2      682.45      722.75     22.34 o 
  13   3   2      412.72      408.33     12.46 o 
  14   3   2       88.34       90.35      3.71 o 
  15   3   2     1109.32     1042.07     18.95 o 
  16   3   2      101.60       94.15      2.90 o 
  17   3   2      152.78      157.82      4.10 o 
  18   3   2      411.38      425.21      9.78 o 
  19   3   2       82.95       76.04      2.81 o 
  20   3   2      141.93      146.35      4.16 o 
  21   3   2      214.07      220.43      6.56 o 
  22   3   2        1.28       -1.01      1.59 o 
   0   4   2       90.76      111.87     17.48 o 
   1   4   2      309.11      331.92     24.82 o 
   2   4   2        1.33        5.20      4.04 o 
   3   4   2      369.02      394.24     20.03 o 
   4   4   2      763.84      806.93     37.76 o 
   5   4   2     1720.76     1768.46     79.75 o 
   6   4   2       82.67       81.56      6.42 o 
   7   4   2       11.59       21.34      4.26 o 
   8   4   2      902.84      980.93     26.08 o 
   9   4   2       51.79       49.79      2.90 o 
  10   4   2      301.34      350.70     11.68 o 
  11   4   2     1307.70     1267.55     36.27 o 
  12   4   2      349.26      358.29      8.39 o 
  13   4   2      137.76      137.02      3.64 o 
  14   4   2      135.57      139.69      3.35 o 
  15   4   2      299.75      295.15      8.38 o 
  16   4   2      131.73      134.37      4.22 o 
  17   4   2      181.87      162.68      4.41 o 
  18   4   2       60.67       59.81      2.34 o 
  19   4   2       57.00       59.65      2.56 o 
  20   4   2      120.01      123.68      7.84 o 
  21   4   2       93.27       88.18      5.66 o 
   0   5   2      673.27      622.73     32.98 o 
   1   5   2      251.40      278.80     11.47 o 
   2   5   2      147.85      150.90      7.99 o 
   3   5   2      244.32      245.25     12.66 o 
   4   5   2      448.49      505.78     15.31 o 
   5   5   2      323.37      366.01     11.62 o 
   6   5   2      200.87      190.36     12.09 o 
   7   5   2      153.27      172.71      7.82 o 
   8   5   2      252.19      266.31     10.10 o 
   9   5   2      196.16      198.50      6.13 o 
  10   5   2      309.01      295.88      7.46 o 
  11   5   2      417.78      393.06      7.71 o 
  12   5   2      880.54      841.37     15.01 o 
  13   5   2      167.11      159.88      4.97 o 
  14   5   2      204.51      189.28      4.88 o 
  15   5   2      425.69      432.25      9.10 o 
  16   5   2       26.37       23.21      2.40 o 
  17   5   2       20.76       19.97      1.88 o 
  18   5   2       54.62       60.49      2.88 o 
  19   5   2       17.05       18.91      2.18 o 
   0   6   2      151.29      186.69      8.13 o 
   1   6   2      164.76      180.67      6.63 o 
   2   6   2      619.39      684.61     16.42 o 
   3   6   2      298.32      314.98      8.23 o 
   4   6   2      152.73      169.00      4.99 o 
   5   6   2       64.75       67.72      3.32 o 
   6   6   2      304.98      311.81      6.47 o 
   7   6   2      149.13      148.31      5.12 o 
   8   6   2      772.36      806.71     15.42 o 
   9   6   2       65.58       65.48      2.77 o 
  10   6   2     1054.64     1063.71     19.82 o 
  11   6   2        3.34        5.38      1.60 o 
  12   6   2       98.52      105.05      4.92 o 
  13   6   2        7.11        7.20      1.69 o 
  14   6   2        0.18        2.03      1.72 o 
  15   6   2       30.31       31.84      2.38 o 
  16   6   2        3.49        3.86      2.09 o 
  17   6   2       57.08       54.03      2.54 o 
   0   7   2       20.43       22.10      3.61 o 
   1   7   2       76.12       83.07      4.04 o 
   2   7   2      302.86      304.84      8.30 o 
   3   7   2      397.30      409.42     10.05 o 
   4   7   2      161.33      173.86      5.41 o 
   5   7   2        7.05       21.17      2.63 o 
   6   7   2      131.74      145.49      4.84 o 
   7   7   2       23.20       27.61      3.70 o 
   8   7   2       99.94       99.52      3.68 o 
   9   7   2       71.52       78.59      3.06 o 
  10   7   2      161.46      159.43      5.70 o 
  11   7   2       85.57       81.37      2.71 o 
  12   7   2       89.87       91.84      4.66 o 
  13   7   2        6.40       10.08      2.08 o 
  14   7   2      240.38      214.21      7.14 o 
  15   7   2        9.08       13.13      2.55 o 
   0   8   2      119.29      123.56     12.29 o 
   1   8   2      138.10      139.65      4.95 o 
   2   8   2       80.25       76.00      3.64 o 
   3   8   2       34.53       29.94      2.89 o 
   4   8   2       29.29       26.75      2.27 o 
   5   8   2       20.49       22.18      2.81 o 
   6   8   2       62.65       69.84      5.54 o 
   7   8   2        9.83       11.26      2.91 o 
   8   8   2      341.59      335.92     13.75 o 
   9   8   2       77.92       76.97      5.78 o 
  10   8   2      246.57      231.90      9.85 o 
  11   8   2       20.22       18.96      2.33 o 
   0   9   2       43.98       47.07      5.59 o 
   1   9   2       38.36       38.19      5.83 o 
   2   9   2       43.02       45.82      3.95 o 
   3   9   2      130.00      134.73      7.33 o 
   2   0   3      623.04      554.29     22.10 o 
   4   0   3      923.78      682.39     20.31 o 
   6   0   3     3142.90     3043.13     85.72 o 
   8   0   3       77.58       83.74      6.11 o 
  10   0   3      339.34      367.75     18.26 o 
  12   0   3      564.10      544.46     25.78 o 
  14   0   3      201.89      190.44     13.20 o 
  16   0   3      590.57      579.84     29.76 o 
  18   0   3      109.69      115.56      8.20 o 
  20   0   3      540.84      538.62     19.23 o 
  22   0   3       82.30       82.73      6.87 o 
   1   1   3     2179.79     1915.79     38.63 o 
   2   1   3      107.37      110.06      3.27 o 
   3   1   3      237.35      234.39      6.12 o 
   4   1   3     1187.27     1074.78     22.21 o 
   5   1   3     5143.78     4880.39    116.44 o 
   6   1   3     4877.40     4966.99    108.39 o 
   7   1   3      854.04      867.45     20.49 o 
   8   1   3      167.73      165.59      6.70 o 
   9   1   3      105.07      115.83      5.39 o 
  10   1   3      338.04      328.78     11.08 o 
  11   1   3      104.38       99.33      6.89 o 
  12   1   3      607.64      664.82     26.28 o 
  13   1   3      114.80      106.74      7.34 o 
  14   1   3       95.62      104.09      7.98 o 
  15   1   3       88.37       92.36      7.28 o 
  16   1   3      356.29      325.96     14.78 o 
  17   1   3      247.95      257.20      8.13 o 
  18   1   3      166.73      171.90      6.88 o 
  19   1   3      200.77      213.11      6.98 o 
  20   1   3      193.21      196.53      6.45 o 
  21   1   3       56.56       57.87      2.97 o 
  22   1   3       51.60       52.55      2.93 o 
  23   1   3       35.33       36.60      2.83 o 
   1   2   3     1064.35     1020.67     25.68 o 
   2   2   3     1424.82     1463.35     34.89 o 
   3   2   3       38.65       34.39      3.19 o 
   4   2   3      987.99     1017.19     31.45 o 
   5   2   3     5043.20     5124.13    173.75 o 
   6   2   3      876.76      910.22     25.44 o 
   7   2   3      632.88      704.40     19.58 o 
   8   2   3      945.34      950.12     23.41 o 
   9   2   3      208.21      251.87      8.36 o 
  10   2   3      908.70      980.79     26.14 o 
  11   2   3      610.55      612.15     19.52 o 
  12   2   3      280.24      283.85     13.15 o 
  13   2   3       57.06       63.30      4.78 o 
  14   2   3      335.58      322.15     13.93 o 
  15   2   3       62.37       56.52      3.80 o 
  16   2   3      148.05      133.98      4.50 o 
  17   2   3      182.48      176.21      6.43 o 
  18   2   3      575.57      597.71     13.55 o 
  19   2   3       72.72       84.70      3.21 o 
  20   2   3        2.22        1.59      2.34 o 
  21   2   3       36.85       41.12      2.26 o 
  22   2   3        4.96        3.57      1.52 o 
   1   3   3      246.13      261.46      8.94 o 
   2   3   3      378.71      402.10     11.52 o 
   3   3   3      476.99      532.45     18.06 o 
   4   3   3     2353.54     2549.51     79.28 o 
   5   3   3     2694.18     2964.91     88.17 o 
   6   3   3     2996.22     3168.19     94.27 o 
   7   3   3      810.92      832.69     27.00 o 
   8   3   3     1184.11     1260.58     39.58 o 
   9   3   3      175.16      218.71      9.84 o 
  10   3   3       85.77      105.81      5.74 o 
  11   3   3      191.74      197.05      6.77 o 
  12   3   3      395.01      391.64     13.21 o 
  13   3   3      182.64      178.90      7.35 o 
  14   3   3       66.44       66.38      3.96 o 
  15   3   3       27.04       32.36      2.00 o 
  16   3   3      136.26      130.79      3.53 o 
  17   3   3      387.85      347.52      7.41 o 
  18   3   3      379.66      384.37      8.67 o 
  19   3   3       42.71       42.01      2.19 o 
  20   3   3       23.86       22.01      1.81 o 
  21   3   3       16.63       18.59      1.96 o 
  22   3   3       21.17       20.79      2.78 o 
   1   4   3      755.63      756.69     29.36 o 
   2   4   3        0.94       -1.61      4.10 o 
   3   4   3       40.68       52.55      6.28 o 
   4   4   3      405.87      451.23     17.66 o 
   5   4   3     1248.69     1248.09     43.81 o 
   6   4   3      634.26      662.36     27.56 o 
   7   4   3      163.00      156.08      6.90 o 
   8   4   3       99.46       89.59      6.30 o 
   9   4   3       52.14       63.11      3.40 o 
  10   4   3      852.57      837.06     24.28 o 
  11   4   3      580.10      573.90     17.07 o 
  12   4   3      762.76      729.34     15.42 o 
  13   4   3      121.41      130.88      3.95 o 
  14   4   3      381.91      374.59      7.52 o 
  15   4   3      305.71      298.00      6.27 o 
  16   4   3      189.92      178.60      4.84 o 
  17   4   3      158.27      155.56      4.01 o 
  18   4   3      126.12      124.80      3.65 o 
  19   4   3       25.14       22.76      2.22 o 
  20   4   3       12.29       11.47      2.03 o 
   1   5   3       27.25       26.73      2.61 o 
   2   5   3       12.27       18.51      2.28 o 
   3   5   3      289.66      333.67     11.49 o 
   4   5   3       87.68       85.81      4.04 o 
   5   5   3      538.93      583.09     17.76 o 
   6   5   3      100.02      123.28      7.83 o 
   7   5   3      102.52      109.38      4.65 o 
   8   5   3      171.16      179.84      7.38 o 
   9   5   3      471.95      488.49     10.74 o 
  10   5   3      781.15      770.17     14.40 o 
  11   5   3       76.33       65.98      2.27 o 
  12   5   3      108.01      115.49      3.16 o 
  13   5   3       13.09       14.51      1.65 o 
  14   5   3      211.99      209.05      4.92 o 
  15   5   3       30.46       28.72      2.06 o 
  16   5   3       10.35       11.80      1.89 o 
  17   5   3      155.81      161.54      4.81 o 
  18   5   3        6.63        8.66      2.25 o 
  19   5   3       11.51       15.72      2.46 o 
   1   6   3      872.71      898.13     21.11 o 
   2   6   3      151.31      161.09      5.18 o 
   3   6   3       56.65       59.98      2.51 o 
   4   6   3       97.41      112.86      4.04 o 
   5   6   3      109.06      119.53      3.08 o 
   6   6   3       25.88       26.85      1.68 o 
   7   6   3       41.00       42.20      2.64 o 
   8   6   3      395.51      409.70     11.02 o 
   9   6   3      124.88      126.08      3.46 o 
  10   6   3      226.81      224.58      4.65 o 
  11   6   3       36.90       41.04      3.43 o 
  12   6   3      297.01      277.26      6.50 o 
  13   6   3      237.17      252.19      5.82 o 
  14   6   3      167.31      164.85      7.80 o 
  15   6   3        3.82        2.73      1.68 o 
  16   6   3        9.62        9.45      2.42 o 
  17   6   3       65.11       55.71      2.69 o 
   1   7   3       43.54       41.38      3.24 o 
   2   7   3       85.12       90.47      4.35 o 
   3   7   3      427.29      425.64     10.63 o 
   4   7   3      142.15      160.35      4.45 o 
   5   7   3      179.85      202.07      7.41 o 
   6   7   3       18.89       24.67      2.09 o 
   7   7   3       28.18       26.00      2.09 o 
   8   7   3       18.80       22.66      2.07 o 
   9   7   3       25.92       27.92      3.17 o 
  10   7   3      102.00      103.17      3.24 o 
  11   7   3      109.39      116.47      4.20 o 
  12   7   3      176.91      174.24      6.10 o 
  13   7   3       72.69       67.25      2.84 o 
  14   7   3       42.39       35.66      2.22 o 
   1   8   3      291.75      280.51      9.52 o 
   2   8   3       65.04       70.95      4.62 o 
   3   8   3       23.07       25.35      2.44 o 
   4   8   3      258.19      260.79      7.86 o 
   5   8   3        3.18        3.58      2.03 o 
   6   8   3       34.14       33.80      2.47 o 
   7   8   3       98.27       99.69      7.66 o 
   8   8   3      106.48       98.95      8.25 o 
   9   8   3      166.34      162.71     10.67 o 
  10   8   3      115.36      108.82      5.29 o 
   0   0   4     8433.44     8461.01    352.01 o 
   2   0   4       80.37       87.08      4.95 o 
   4   0   4      122.81      120.08      6.08 o 
   6   0   4     8357.88     8690.82    313.34 o 
   8   0   4     6068.13     6004.53    188.17 o 
  10   0   4     3253.65     3200.45    116.14 o 
  12   0   4      623.58      616.96     35.80 o 
  14   0   4      997.77      937.10     43.49 o 
  16   0   4       85.73       88.89      7.43 o 
  18   0   4      875.96      883.48     32.54 o 
  20   0   4      177.06      190.23      9.91 o 
  22   0   4       17.95       21.75      3.13 o 
   0   1   4     4087.50     3951.76    116.76 o 
   1   1   4     4118.73     4076.67     77.65 o 
   2   1   4     1190.54     1319.11     25.91 o 
   3   1   4      109.06       95.22      3.49 o 
   4   1   4     9345.83     9225.33    193.61 o 
   5   1   4     5294.08     5331.95    103.63 o 
   6   1   4     1882.38     1764.87     40.72 o 
   7   1   4      760.13      708.93     18.45 o 
   8   1   4     2475.95     2396.71     60.19 o 
   9   1   4      247.82      219.05      9.12 o 
  10   1   4     1240.05     1147.40     31.64 o 
  11   1   4       72.79       87.18      6.81 o 
  12   1   4      184.85      212.21     13.38 o 
  13   1   4       38.92       43.37      4.04 o 
  14   1   4      228.77      224.93     11.62 o 
  15   1   4       25.30       30.41      3.78 o 
  16   1   4     1049.76     1007.08     22.98 o 
  17   1   4       68.70       75.89      4.02 o 
  18   1   4      167.33      184.40      6.86 o 
  19   1   4       16.68       22.40      3.04 o 
  20   1   4      105.58      110.91      3.97 o 
  21   1   4       30.44       32.24      2.45 o 
  22   1   4      169.96      173.34      5.84 o 
   0   2   4     1990.64     1893.52     67.45 o 
   1   2   4      613.76      574.51     16.68 o 
   2   2   4     4614.61     4792.04    119.93 o 
   3   2   4      482.29      485.39     15.00 o 
   4   2   4     1033.51     1114.07     30.07 o 
   5   2   4      295.81      298.97     11.88 o 
   6   2   4       91.16       89.24      5.12 o 
   7   2   4       27.78       39.90      4.09 o 
   8   2   4     3915.37     4204.28    111.55 o 
   9   2   4     1586.94     1651.47     46.20 o 
  10   2   4      220.65      234.38      9.53 o 
  11   2   4      278.10      295.05      9.78 o 
  12   2   4      268.98      289.84     11.60 o 
  13   2   4       66.84       61.46      5.10 o 
  14   2   4      915.24      854.86     27.64 o 
  15   2   4     1024.45      951.93     25.74 o 
  16   2   4       35.52       37.67      2.80 o 
  17   2   4      334.00      309.71      9.13 o 
  18   2   4      496.87      500.62     12.78 o 
  19   2   4      299.72      302.00      7.81 o 
  20   2   4      102.30      106.30      4.30 o 
  21   2   4      600.17      634.14     16.14 o 
  22   2   4       84.46       82.54      3.27 o 
   0   3   4     1481.02     1442.03     56.55 o 
   1   3   4     1121.77     1105.33     31.14 o 
   2   3   4     1967.59     1959.85     56.41 o 
   3   3   4     2169.95     2279.65     65.52 o 
   4   3   4      146.20      158.08      7.78 o 
   5   3   4     1782.38     1965.51     55.76 o 
   6   3   4     1137.87     1201.22     35.69 o 
   7   3   4     1647.78     1713.56     53.19 o 
   8   3   4     4575.75     4809.55    143.77 o 
   9   3   4       66.49       79.02      9.07 o 
  10   3   4      189.84      173.38      6.13 o 
  11   3   4     1324.84     1267.99     32.70 o 
  12   3   4      299.24      315.41     15.91 o 
  13   3   4      120.52      113.04      6.28 o 
  14   3   4      993.34      904.75     17.72 o 
  15   3   4      110.58      105.17      3.40 o 
  16   3   4      169.47      147.66      4.04 o 
  17   3   4       46.31       46.03      2.60 o 
  18   3   4       88.11       92.38      2.92 o 
  19   3   4      103.87       90.56      3.30 o 
  20   3   4       22.34       23.40      2.19 o 
  21   3   4       73.14       69.74      3.63 o 
   0   4   4      282.63      261.14     18.52 o 
   1   4   4      661.10      755.40     27.31 o 
   2   4   4      675.24      728.96     29.34 o 
   3   4   4      173.13      219.79     12.08 o 
   4   4   4       85.96      102.54      8.38 o 
   5   4   4      448.62      464.90     18.85 o 
   6   4   4      305.00      304.89     10.30 o 
   7   4   4      410.57      383.79     13.48 o 
   8   4   4      670.95      752.91     26.38 o 
   9   4   4      326.01      352.91     12.73 o 
  10   4   4      156.23      161.09      6.36 o 
  11   4   4      179.10      172.53      4.68 o 
  12   4   4      421.31      407.00      9.20 o 
  13   4   4      674.45      663.93     11.83 o 
  14   4   4       57.45       58.16      2.27 o 
  15   4   4      290.80      270.35      6.94 o 
  16   4   4       77.15       72.08      2.57 o 
  17   4   4      221.38      224.91      5.29 o 
  18   4   4       33.57       32.00      2.10 o 
  19   4   4       57.01       54.76      2.96 o 
  20   4   4       42.06       32.99      2.26 o 
   0   5   4      710.62      698.64     30.07 o 
   1   5   4       35.49       47.13      3.25 o 
   2   5   4      621.48      653.29     21.00 o 
   3   5   4      108.82      120.51      5.41 o 
   4   5   4      130.77      140.68      6.20 o 
   5   5   4      125.51      144.01      6.00 o 
   6   5   4      104.20      104.85      4.56 o 
   7   5   4      378.82      385.63     11.18 o 
   8   5   4      579.52      615.65     13.50 o 
   9   5   4      303.88      296.45      7.42 o 
  10   5   4      330.31      338.50      7.04 o 
  11   5   4      339.66      325.89      8.75 o 
  12   5   4      358.77      357.64      7.82 o 
  13   5   4      145.81      135.23      4.18 o 
  14   5   4        4.19        4.66      2.27 o 
  15   5   4       82.24       80.62      3.34 o 
  16   5   4      159.75      161.96      4.78 o 
  17   5   4      203.53      206.85      7.60 o 
  18   5   4        7.23        5.79      1.86 o 
  19   5   4      124.19      119.03      6.84 o 
   0   6   4      165.97      169.49      8.09 o 
   1   6   4       41.01       35.86      2.28 o 
   2   6   4      128.93      126.94      4.19 o 
   3   6   4       55.11       49.13      2.45 o 
   4   6   4      183.27      192.49      4.60 o 
   5   6   4      177.57      187.29      4.45 o 
   6   6   4      146.78      150.02      4.80 o 
   7   6   4      139.40      134.55      3.53 o 
   8   6   4      194.49      172.63      4.41 o 
   9   6   4       89.85       83.00      2.80 o 
  10   6   4      494.67      447.82      9.49 o 
  11   6   4      147.05      151.46      3.85 o 
  12   6   4      335.95      299.63      8.23 o 
  13   6   4       18.15       20.60      2.85 o 
  14   6   4      147.20      135.99      3.79 o 
  15   6   4       19.81       18.72      2.21 o 
  16   6   4       62.60       58.58      3.32 o 
  17   6   4       11.08       10.87      3.08 o 
   0   7   4       99.32      141.71     10.77 o 
   1   7   4        1.93        3.54      1.90 o 
   2   7   4      131.12      129.27      5.83 o 
   3   7   4       46.35       47.60      2.23 o 
   4   7   4      292.20      287.46      7.08 o 
   5   7   4      123.14      125.37      3.88 o 
   6   7   4      124.77      138.61      4.40 o 
   7   7   4       34.88       37.64      4.24 o 
   8   7   4      239.47      245.65      6.53 o 
   9   7   4       91.87       91.71      3.28 o 
  10   7   4      334.35      354.48     10.92 o 
  11   7   4       11.50       11.15      1.72 o 
  12   7   4       82.75       80.73      4.12 o 
  13   7   4        9.95        5.61      1.65 o 
  14   7   4      207.27      192.95      7.18 o 
   0   8   4       32.30       22.92      3.89 o 
   1   8   4       51.88       46.73      3.77 o 
   2   8   4      172.15      155.44      6.52 o 
   3   8   4      202.62      205.60      7.85 o 
   4   8   4      122.05      120.14      5.38 o 
   5   8   4       32.90       32.14      2.48 o 
   6   8   4       94.29       94.35      5.95 o 
   7   8   4       36.16       39.89      3.06 o 
   8   8   4      128.15      121.12      7.80 o 
   9   8   4       12.76       11.22      2.11 o 
  10   8   4      248.41      266.36     17.73 o 
   2   0   5     2280.54     2265.92     68.29 o 
   4   0   5      240.50      245.75      9.75 o 
   6   0   5      217.94      189.87      8.45 o 
   8   0   5      875.76      849.72     36.58 o 
  10   0   5      262.09      260.71     19.75 o 
  12   0   5     1556.40     1482.68     65.92 o 
  14   0   5      714.54      648.52     37.75 o 
  16   0   5      185.68      198.22     10.45 o 
  18   0   5       83.80       89.78      5.32 o 
  20   0   5      628.64      683.08     23.77 o 
  22   0   5       87.06       78.38      4.44 o 
   1   1   5     2815.24     2742.43     50.57 o 
   2   1   5     4683.43     4794.26     91.98 o 
   3   1   5      486.73      457.73     10.38 o 
   4   1   5      256.78      265.89      7.49 o 
   5   1   5     3108.14     3053.56     68.13 o 
   6   1   5      165.44      157.40      6.67 o 
   7   1   5      673.42      681.51     18.94 o 
   8   1   5      640.01      659.98     18.74 o 
   9   1   5      215.47      214.37     10.01 o 
  10   1   5      409.57      392.85     14.33 o 
  11   1   5       39.69       48.22      6.17 o 
  12   1   5      375.68      387.31     13.82 o 
  13   1   5      431.20      416.14     14.79 o 
  14   1   5      525.68      482.92     16.70 o 
  15   1   5       58.81       59.61      3.98 o 
  16   1   5      192.54      191.63      5.42 o 
  17   1   5      192.14      183.95      5.90 o 
  18   1   5      141.91      140.91      4.72 o 
  19   1   5       33.40       35.22      2.49 o 
  20   1   5      393.20      421.61      9.81 o 
  21   1   5       53.32       57.32      3.27 o 
  22   1   5      190.67      192.27      5.61 o 
   1   2   5     1626.96     1543.86     48.51 o 
   2   2   5     1701.31     1670.68     46.66 o 
   3   2   5       90.93       95.47      5.14 o 
   4   2   5      465.83      461.20     13.71 o 
   5   2   5     3315.37     3387.55     89.52 o 
   6   2   5     1533.90     1485.70     43.26 o 
   7   2   5      630.38      705.26     20.52 o 
   8   2   5      845.95      917.03     28.37 o 
   9   2   5      671.05      716.63     22.11 o 
  10   2   5      218.74      261.37     11.57 o 
  11   2   5      157.51      158.95     10.91 o 
  12   2   5      178.60      179.32      9.29 o 
  13   2   5      374.33      354.89     14.36 o 
  14   2   5      647.73      629.71     16.27 o 
  15   2   5      185.79      171.54      5.36 o 
  16   2   5      291.95      279.34     10.09 o 
  17   2   5      217.73      202.93      7.57 o 
  18   2   5       32.03       30.89      2.45 o 
  19   2   5       70.34       75.98      3.05 o 
  20   2   5        4.23        5.43      1.92 o 
  21   2   5       41.83       40.99      2.57 o 
  22   2   5      150.88      149.01      6.01 o 
   1   3   5     2196.95     2118.83     71.95 o 
   2   3   5     1581.12     1638.76     56.66 o 
   3   3   5      523.40      547.07     21.08 o 
   4   3   5     1043.75     1022.01     36.70 o 
   5   3   5      140.68      165.68      8.09 o 
   6   3   5      363.85      358.62     13.38 o 
   7   3   5      375.51      418.46     15.51 o 
   8   3   5       80.86       84.22      5.01 o 
   9   3   5      551.76      564.73     17.84 o 
  10   3   5      389.84      382.86     12.26 o 
  11   3   5      109.60      115.44     10.50 o 
  12   3   5        1.78        0.53      2.77 o 
  13   3   5      205.41      192.81      8.29 o 
  14   3   5      686.39      655.11     13.31 o 
  15   3   5       16.62       16.36      2.54 o 
  16   3   5      122.83      113.10      4.53 o 
  17   3   5      225.65      244.66      6.79 o 
  18   3   5      118.45      122.52      6.06 o 
  19   3   5       95.61       91.82      3.04 o 
  20   3   5      139.95      148.02      5.36 o 
  21   3   5        6.06        5.24      2.00 o 
   1   4   5     1119.30     1172.75     41.32 o 
   2   4   5       41.83       35.03      6.26 o 
   3   4   5       29.48       20.62      6.39 o 
   4   4   5      451.66      457.57     21.11 o 
   5   4   5       13.51       16.61      2.58 o 
   6   4   5      211.39      201.54      8.20 o 
   7   4   5      330.76      332.63     15.67 o 
   8   4   5      191.76      212.11     10.05 o 
   9   4   5       71.42       89.68      9.66 o 
  10   4   5      399.47      362.98     13.25 o 
  11   4   5       83.77      102.24      4.85 o 
  12   4   5       84.34       81.09      2.58 o 
  13   4   5      323.78      318.52      7.61 o 
  14   4   5       77.89       82.51      4.61 o 
  15   4   5      356.92      347.88      8.24 o 
  16   4   5       64.32       58.84      2.73 o 
  17   4   5      179.09      196.27      5.58 o 
  18   4   5        5.69        6.57      1.68 o 
  19   4   5       79.63       77.42      4.45 o 
  20   4   5       25.05       25.03      2.21 o 
   1   5   5      205.67      203.91      9.46 o 
   2   5   5       29.40       33.15      3.04 o 
   3   5   5      766.71      778.32     24.67 o 
   4   5   5      729.07      718.86     21.91 o 
   5   5   5      223.76      214.08      7.54 o 
   6   5   5      233.96      249.87      7.66 o 
   7   5   5      515.57      495.52     11.47 o 
   8   5   5      550.63      516.58     13.22 o 
   9   5   5      322.25      334.13      6.86 o 
  10   5   5      113.65      114.70      3.67 o 
  11   5   5      146.93      135.02      4.62 o 
  12   5   5      200.63      197.45      5.16 o 
  13   5   5      318.64      288.73      7.22 o 
  14   5   5      252.85      265.54      8.61 o 
  15   5   5      128.87      120.00      4.28 o 
  16   5   5      279.73      277.60      7.83 o 
  17   5   5       24.11       23.81      2.47 o 
  18   5   5        5.00        2.85      2.73 o 
   1   6   5     1339.46     1354.36     29.23 o 
   2   6   5       79.14       76.87      2.77 o 
   3   6   5      143.76      142.13      4.17 o 
   4   6   5      274.84      277.86      5.91 o 
   5   6   5      182.44      189.89      4.66 o 
   6   6   5       28.30       31.46      1.84 o 
   7   6   5       13.09       12.80      1.60 o 
   8   6   5      354.20      349.67      7.80 o 
   9   6   5       10.84       14.85      2.75 o 
  10   6   5       11.05       10.23      2.33 o 
  11   6   5       13.47       22.89      3.60 o 
  12   6   5       46.58       48.23      2.03 o 
  13   6   5       59.35       64.65      3.05 o 
  14   6   5       64.86       63.60      2.63 o 
  15   6   5       14.45       11.96      2.16 o 
  16   6   5       57.13       49.83      3.24 o 
   1   7   5      180.64      186.33      5.35 o 
   2   7   5       34.85       38.87      2.01 o 
   3   7   5       65.52       82.01      3.03 o 
   4   7   5       99.38      105.16      3.48 o 
   5   7   5      220.19      200.05      5.31 o 
   6   7   5       57.83       60.03      2.64 o 
   7   7   5       42.49       44.48      2.44 o 
   8   7   5       30.94       33.47      2.22 o 
   9   7   5       53.20       55.22      2.83 o 
  10   7   5      103.42      103.80      3.94 o 
  11   7   5       50.55       41.81      2.67 o 
  12   7   5        5.65        3.75      1.83 o 
  13   7   5       35.57       32.10      3.08 o 
   1   8   5      203.28      207.74      8.75 o 
   2   8   5       40.03       42.64      3.19 o 
   3   8   5       17.83       16.47      2.60 o 
   4   8   5       16.36       17.23      2.27 o 
   5   8   5      144.83      139.98      7.90 o 
   6   8   5      138.10      142.92      9.04 o 
   7   8   5       10.63        6.64      2.04 o 
   8   8   5       17.75       15.78      2.30 o 
   9   8   5       80.79       74.82      6.64 o 
   0   0   6    13708.79    14313.99    605.04 o 
   2   0   6     5812.24     5897.99    177.61 o 
   4   0   6      685.22      624.56     20.25 o 
   6   0   6     1536.94     1373.20     65.03 o 
   8   0   6      607.25      575.33     26.70 o 
  10   0   6      755.49      745.51     33.96 o 
  12   0   6     6512.65     5995.76    294.60 o 
  14   0   6       67.31       92.85     12.36 o 
  16   0   6     1389.40     1314.28     48.54 o 
  18   0   6      504.13      515.88     16.53 o 
  20   0   6        5.53        6.57      3.20 o 
  22   0   6        9.85        8.71      2.66 o 
   0   1   6     8571.30     8707.04    277.44 o 
   1   1   6      491.20      492.47     13.11 o 
   2   1   6     3941.34     3862.56     92.28 o 
   3   1   6      135.70      136.81      5.28 o 
   4   1   6      967.49     1013.09     26.81 o 
   5   1   6      551.98      582.49     17.54 o 
   6   1   6     1231.72     1207.07     38.07 o 
   7   1   6      380.38      365.77     12.80 o 
   8   1   6     1416.96     1456.87     45.39 o 
   9   1   6       15.56       29.93      5.36 o 
  10   1   6       34.53       37.97      6.71 o 
  11   1   6      735.95      702.16     21.26 o 
  12   1   6     1570.47     1533.80     43.26 o 
  13   1   6      183.70      169.18      8.05 o 
  14   1   6      759.14      661.09     20.94 o 
  15   1   6      468.92      456.17     10.41 o 
  16   1   6      107.74       96.30      3.56 o 
  17   1   6       90.57       92.79      3.65 o 
  18   1   6     1171.09     1180.72     27.48 o 
  19   1   6      418.45      444.40     12.30 o 
  20   1   6       14.66       16.72      1.76 o 
  21   1   6       87.08       96.39      3.48 o 
  22   1   6       36.82       39.75      2.93 o 
   0   2   6     1816.36     1930.67    101.75 o 
   1   2   6      484.91      465.23     18.67 o 
   2   2   6     1990.30     1977.93     58.95 o 
   3   2   6        0.21        1.07      4.93 o 
   4   2   6      849.69      896.82     28.71 o 
   5   2   6      216.52      209.43     11.48 o 
   6   2   6      598.03      674.45     20.90 o 
   7   2   6      841.33      905.50     29.98 o 
   8   2   6      419.37      370.43     15.55 o 
   9   2   6      636.64      640.85     21.48 o 
  10   2   6        6.90        3.44      6.67 o 
  11   2   6      529.81      517.77     16.86 o 
  12   2   6      522.20      514.93     16.96 o 
  13   2   6      862.89      811.96     21.56 o 
  14   2   6       89.73       81.48      3.62 o 
  15   2   6       18.37       19.77      3.19 o 
  16   2   6        9.78       12.37      2.95 o 
  17   2   6       32.68       35.61      2.77 o 
  18   2   6      489.47      531.50     13.39 o 
  19   2   6       61.53       71.23      3.16 o 
  20   2   6       38.11       41.08      2.81 o 
  21   2   6      136.65      143.20      5.06 o 
   0   3   6      656.46      585.38     35.36 o 
   1   3   6      318.23      357.23     17.30 o 
   2   3   6      587.28      555.88     22.01 o 
   3   3   6      301.48      310.44     14.82 o 
   4   3   6      579.20      655.17     25.62 o 
   5   3   6      206.45      179.09     10.84 o 
   6   3   6      107.93      116.89      9.03 o 
   7   3   6      470.81      438.04     13.47 o 
   8   3   6       68.02       82.33      4.92 o 
   9   3   6      231.51      264.52     11.19 o 
  10   3   6       93.03      117.31      6.33 o 
  11   3   6       65.85       75.69      9.69 o 
  12   3   6        7.22        7.28      2.46 o 
  13   3   6      176.59      179.96      4.50 o 
  14   3   6       89.32       79.04      2.87 o 
  15   3   6      431.20      416.20     12.40 o 
  16   3   6      478.87      454.63     13.86 o 
  17   3   6       89.44       79.88      3.49 o 
  18   3   6      350.76      356.18      8.71 o 
  19   3   6        1.83        3.92      2.01 o 
  20   3   6       34.95       33.16      2.72 o 
   0   4   6     1030.55      908.16     86.30 o 
   1   4   6      228.30      161.71     18.21 o 
   2   4   6      433.53      439.02     16.29 o 
   3   4   6      865.34      820.80     27.07 o 
   4   4   6      394.62      383.57     20.14 o 
   5   4   6     2069.86     1901.05     78.64 o 
   6   4   6      139.25      166.21      7.75 o 
   7   4   6     1437.18     1441.18     52.22 o 
   8   4   6      185.74      199.01      8.48 o 
   9   4   6      390.49      375.10     14.51 o 
  10   4   6      148.49      121.70      4.50 o 
  11   4   6      452.09      469.46     11.52 o 
  12   4   6      309.90      319.76     10.85 o 
  13   4   6        6.48       14.52      2.58 o 
  14   4   6       22.39       22.61      2.22 o 
  15   4   6      192.78      195.23      5.78 o 
  16   4   6      203.60      206.55      7.53 o 
  17   4   6       33.01       30.80      2.11 o 
  18   4   6      128.37      130.84      6.65 o 
  19   4   6        4.76        3.07      1.77 o 
   0   5   6     1963.17     2019.17     84.39 o 
   1   5   6       50.48       74.41      4.26 o 
   2   5   6      601.28      626.16     20.39 o 
   3   5   6       37.58       46.69      3.28 o 
   4   5   6      482.14      471.92     14.20 o 
   5   5   6      273.37      270.47      7.49 o 
   6   5   6      371.24      348.95      8.52 o 
   7   5   6       44.78       45.20      2.37 o 
   8   5   6      280.55      256.54      6.43 o 
   9   5   6       54.07       59.84      2.45 o 
  10   5   6      170.61      173.77      4.91 o 
  11   5   6      129.49      121.97      3.85 o 
  12   5   6       42.51       33.21      4.59 o 
  13   5   6      215.71      225.37      6.08 o 
  14   5   6        7.94        7.21      3.58 o 
  15   5   6       20.21       16.20      2.24 o 
  16   5   6      240.12      224.32      7.47 o 
  17   5   6       95.21       97.36      5.02 o 
  18   5   6       69.69       55.99      7.10 o 
   0   6   6      192.01      208.91      8.06 o 
   1   6   6      273.97      288.96      7.02 o 
   2   6   6      411.69      407.54      9.09 o 
   3   6   6      164.45      138.21      3.55 o 
   4   6   6      349.17      355.88      7.48 o 
   5   6   6      125.40      119.04      3.31 o 
   6   6   6       70.33       67.90      2.61 o 
   7   6   6      300.07      295.77      8.38 o 
   8   6   6       95.88       99.94      3.38 o 
   9   6   6        9.80       10.24      1.75 o 
  10   6   6       36.36       26.70      1.83 o 
  11   6   6       41.75       41.99      1.95 o 
  12   6   6       87.77       79.49      2.49 o 
  13   6   6       92.58       93.44      3.99 o 
  14   6   6      101.66       89.10      4.26 o 
  15   6   6       35.53       36.04      4.02 o 
   0   7   6      271.89      295.38     10.31 o 
   1   7   6       93.36       90.81      3.18 o 
   2   7   6       34.68       35.54      2.06 o 
   3   7   6      277.47      266.83      5.84 o 
   4   7   6       18.06       17.22      1.61 o 
   5   7   6      121.26      125.47      3.86 o 
   6   7   6       30.49       33.62      2.27 o 
   7   7   6      155.72      152.83      4.98 o 
   8   7   6      170.05      157.53      4.95 o 
   9   7   6       94.80       87.22      3.31 o 
  10   7   6       85.56       75.13      3.80 o 
  11   7   6       85.57       73.00      3.26 o 
  12   7   6        2.36       -2.06      2.82 o 
   0   8   6      490.83      484.53     26.65 o 
   1   8   6       29.71       30.34      3.22 o 
   2   8   6      442.55      440.44     17.29 o 
   3   8   6       16.93       18.66      2.64 o 
   4   8   6      236.51      228.84      7.92 o 
   5   8   6       28.84       32.25      4.59 o 
   6   8   6       29.32       25.95      2.52 o 
   7   8   6       58.89       55.38      7.46 o 
   2   0   7      696.90      630.83     21.82 o 
   4   0   7     1248.04     1233.36     49.63 o 
   6   0   7      609.96      574.35     22.83 o 
   8   0   7      205.47      230.00     17.06 o 
  10   0   7     2103.59     2059.54    104.82 o 
  12   0   7     1560.80     1559.49     82.02 o 
  14   0   7        9.60       15.63      4.63 o 
  16   0   7     1026.99     1001.79     34.79 o 
  18   0   7       10.22       17.18      3.78 o 
  20   0   7      650.62      670.41     23.16 o 
   1   1   7      157.88      158.99      7.33 o 
   2   1   7      411.43      416.77     15.01 o 
   3   1   7      190.26      229.63     10.22 o 
   4   1   7      926.33      929.47     29.97 o 
   5   1   7      708.16      733.53     24.51 o 
   6   1   7      676.96      666.80     21.61 o 
   7   1   7      369.40      375.06     15.62 o 
   8   1   7       85.79      109.91     14.24 o 
   9   1   7       42.55       57.12      6.16 o 
  10   1   7      839.79      817.21     26.64 o 
  11   1   7       30.24       25.61      4.50 o 
  12   1   7      679.75      673.86     21.07 o 
  13   1   7       99.74      105.22      5.38 o 
  14   1   7      455.09      445.36     10.42 o 
  15   1   7        3.56        1.69      2.18 o 
  16   1   7      671.15      674.59     15.96 o 
  17   1   7        2.19        4.74      2.20 o 
  18   1   7      102.08      102.88      3.68 o 
  19   1   7        0.88        1.52      1.82 o 
  20   1   7       77.77       74.40      3.38 o 
  21   1   7        4.09        4.03      1.73 o 
   1   2   7       28.49       35.03      5.33 o 
   2   2   7      536.21      575.95     21.26 o 
   3   2   7     1209.91     1351.12     44.91 o 
   4   2   7      343.60      408.59     17.58 o 
   5   2   7      356.63      352.64     17.06 o 
   6   2   7     1699.18     1655.67     63.40 o 
   7   2   7      826.86      812.34     34.17 o 
   8   2   7       54.34       63.47     13.72 o 
   9   2   7      415.85      425.41     15.19 o 
  10   2   7      837.45      842.07     44.27 o 
  11   2   7      211.78      226.73     12.45 o 
  12   2   7      296.36      276.15      8.58 o 
  13   2   7      152.24      156.45      6.32 o 
  14   2   7      236.79      223.86      5.54 o 
  15   2   7      286.73      276.16      7.30 o 
  16   2   7      212.82      222.57      6.62 o 
  17   2   7      229.20      237.68      6.83 o 
  18   2   7      100.96      104.34      3.69 o 
  19   2   7       17.53       15.57      2.16 o 
  20   2   7       22.85       24.36      2.40 o 
  21   2   7      104.64      107.66      5.88 o 
   1   3   7       58.78       68.41      8.81 o 
   2   3   7        1.27        4.66      6.73 o 
   3   3   7      295.79      321.60     20.54 o 
   4   3   7      231.63      216.32      9.59 o 
   5   3   7     1002.50     1047.06     29.75 o 
   6   3   7     1669.57     1623.49     54.56 o 
   7   3   7      137.30      146.76      7.49 o 
   8   3   7       52.81       50.46      8.59 o 
   9   3   7      503.39      507.23     19.60 o 
  10   3   7       61.30       65.11      6.84 o 
  11   3   7      178.51      167.12     12.96 o 
  12   3   7      651.99      634.12     13.22 o 
  13   3   7      214.54      210.92      5.69 o 
  14   3   7      221.85      218.12      5.24 o 
  15   3   7       93.74       88.92      3.26 o 
  16   3   7       12.79       12.34      2.19 o 
  17   3   7      102.53       97.81      3.74 o 
  18   3   7       98.14       87.52      3.27 o 
  19   3   7      150.62      171.78      8.31 o 
  20   3   7       36.29       35.92      3.00 o 
   1   4   7      472.37      452.69     16.20 o 
   2   4   7      298.20      261.28      9.83 o 
   3   4   7      229.00      200.96      9.26 o 
   4   4   7      797.37      739.72     31.30 o 
   5   4   7       88.26       92.33      5.05 o 
   6   4   7       12.70        7.27      2.70 o 
   7   4   7      159.27      160.20      8.86 o 
   8   4   7      217.03      235.02      8.24 o 
   9   4   7      382.01      357.73     12.78 o 
  10   4   7      136.57      143.80      4.86 o 
  11   4   7      108.70      120.57      7.96 o 
  12   4   7      188.89      195.53     11.61 o 
  13   4   7      262.39      250.96      7.54 o 
  14   4   7       98.90       93.70      3.63 o 
  15   4   7      111.78      105.41      3.89 o 
  16   4   7      190.78      192.52      8.96 o 
  17   4   7       42.48       52.79      2.66 o 
  18   4   7       45.59       48.32      4.14 o 
  19   4   7      255.49      272.26     18.19 o 
   1   5   7      203.46      203.75      8.05 o 
   2   5   7       97.73       93.61      3.77 o 
   3   5   7      386.74      370.60      9.60 o 
   4   5   7      514.75      487.36     12.42 o 
   5   5   7      337.29      313.98      8.36 o 
   6   5   7       47.02       56.70      2.75 o 
   7   5   7      116.10      125.12      4.70 o 
   8   5   7      351.63      317.27      8.54 o 
   9   5   7      856.55      795.48     17.38 o 
  10   5   7       76.08       73.62      2.84 o 
  11   5   7       57.34       56.22      2.60 o 
  12   5   7       75.88       70.78      3.25 o 
  13   5   7      142.92      141.26      4.32 o 
  14   5   7       65.72       78.62      4.27 o 
  15   5   7       91.04       78.18      5.31 o 
  16   5   7      115.02      114.52      4.84 o 
  17   5   7       34.69       31.60      2.24 o 
   1   6   7      198.57      199.50      4.93 o 
   2   6   7      100.62      114.01      4.30 o 
   3   6   7        6.66        6.56      1.63 o 
   4   6   7      304.89      285.58      6.71 o 
   5   6   7      101.26      105.46      3.41 o 
   6   6   7      151.18      144.80      4.34 o 
   7   6   7       32.59       30.39      2.14 o 
   8   6   7        0.97        0.56      2.24 o 
   9   6   7      153.60      150.50      4.08 o 
  10   6   7      139.53      136.14      4.12 o 
  11   6   7        0.68        0.34      1.47 o 
  12   6   7       43.01       43.78      2.23 o 
  13   6   7       10.33       11.34      1.77 o 
  14   6   7      315.72      302.09     13.58 o 
  15   6   7        7.72        4.74      4.03 o 
   1   7   7      130.25      134.44      4.20 o 
   2   7   7       45.97       48.56      2.26 o 
   3   7   7      184.42      161.76      4.65 o 
   4   7   7      115.53      121.87      3.60 o 
   5   7   7       23.57       23.75      1.99 o 
   6   7   7        1.02        2.56      2.11 o 
   7   7   7       57.22       59.88      2.85 o 
   8   7   7       71.90       66.79      2.94 o 
   9   7   7      171.81      161.51      5.67 o 
  10   7   7        6.01        2.88      1.77 o 
  11   7   7       17.45       16.34      2.86 o 
   1   8   7      187.14      192.20      8.75 o 
   2   8   7      158.59      143.53      7.50 o 
   3   8   7       40.97       39.62      3.87 o 
   4   8   7      329.16      313.35     14.76 o 
   5   8   7       14.06       24.00      4.43 o 
   6   8   7       82.69       74.58      6.76 o 
   0   0   8       46.50       41.24      8.49 o 
   2   0   8      188.69      163.34     13.63 o 
   4   0   8     1715.23     1485.80     82.25 o 
   6   0   8     2232.34     2123.39    133.23 o 
   8   0   8      655.64      634.71     77.89 o 
  10   0   8      675.35      609.55     37.12 o 
  12   0   8      101.42      102.44     13.74 o 
  14   0   8     1657.88     1547.49     49.33 o 
  16   0   8      681.82      692.30     32.27 o 
  18   0   8       38.70       42.70      4.36 o 
  20   0   8      105.39      112.94      5.24 o 
   0   1   8      887.72      892.90     50.54 o 
   1   1   8     1017.33     1034.27     40.70 o 
   2   1   8      976.54      899.22     36.08 o 
   3   1   8       13.05       18.72      5.66 o 
   4   1   8      724.63      653.04     35.55 o 
   5   1   8     1057.09     1011.66     34.89 o 
   6   1   8      920.61      904.62     31.65 o 
   7   1   8      182.52      163.79      9.80 o 
   8   1   8      237.34      241.80     11.87 o 
   9   1   8       14.44       13.53      5.04 o 
  10   1   8      476.70      460.21     17.54 o 
  11   1   8      173.47      157.95      8.46 o 
  12   1   8      303.56      264.37      8.59 o 
  13   1   8      148.05      130.51      4.76 o 
  14   1   8      135.74      134.75      4.53 o 
  15   1   8      185.30      187.96      5.74 o 
  16   1   8      562.36      552.92     14.47 o 
  17   1   8       57.86       66.01      3.09 o 
  18   1   8       79.53       82.93      3.60 o 
  19   1   8      212.78      232.14      6.46 o 
  20   1   8       13.63       14.79      1.95 o 
   0   2   8     1379.12     1441.16     77.62 o 
   1   2   8      156.33      176.27     11.46 o 
   2   2   8      343.77      363.19     17.72 o 
   3   2   8      340.51      339.94     17.14 o 
   4   2   8      216.43      201.99     12.54 o 
   5   2   8      459.89      391.14     15.43 o 
   6   2   8      619.47      608.51     23.31 o 
   7   2   8        4.66        4.74      2.45 o 
   8   2   8      125.46      136.47      9.64 o 
   9   2   8     1930.01     1754.81     62.85 o 
  10   2   8       11.72       15.13      6.01 o 
  11   2   8      466.66      433.32     13.62 o 
  12   2   8      405.67      375.26      9.54 o 
  13   2   8      381.44      356.17      7.98 o 
  14   2   8     1059.96      957.67     19.69 o 
  15   2   8       45.00       45.20      3.53 o 
  16   2   8       43.96       46.10      3.28 o 
  17   2   8       41.38       48.20      2.91 o 
  18   2   8      106.27      104.12      4.20 o 
  19   2   8       61.69       58.40      3.22 o 
  20   2   8       90.62       94.12      6.77 o 
   0   3   8      489.89      495.74     30.58 o 
   1   3   8      254.58      274.13     12.93 o 
   2   3   8      168.46      194.85     14.38 o 
   3   3   8     2305.03     2393.84     85.27 o 
   4   3   8       15.86       23.56      4.10 o 
   5   3   8      324.93      331.02     13.90 o 
   6   3   8      725.15      730.74     29.53 o 
   7   3   8      229.92      228.22     13.57 o 
   8   3   8       68.09       62.44      6.72 o 
   9   3   8        4.45       -1.28      2.31 o 
  10   3   8      359.31      358.66      9.94 o 
  11   3   8      324.26      325.94      8.27 o 
  12   3   8      245.63      265.06      7.56 o 
  13   3   8      122.08      118.28      6.38 o 
  14   3   8       16.20       19.42      2.41 o 
  15   3   8      100.50       99.57      4.29 o 
  16   3   8      113.90      117.20      3.90 o 
  17   3   8       62.67       63.96      2.95 o 
  18   3   8       20.64       25.00      2.50 o 
  19   3   8       71.67       72.21      4.23 o 
   0   4   8     1016.80     1052.00     49.82 o 
   1   4   8       47.61       39.73      3.85 o 
   2   4   8      110.76      103.66      6.43 o 
   3   4   8      859.85      777.98     36.22 o 
   4   4   8      190.61      183.68      8.47 o 
   5   4   8       70.72       83.93      7.02 o 
   6   4   8      261.87      260.22     12.55 o 
   7   4   8      105.06      123.52      9.47 o 
   8   4   8      255.34      254.08      8.80 o 
   9   4   8       75.35       84.94      4.66 o 
  10   4   8       38.35       34.05      2.49 o 
  11   4   8      373.47      376.57      9.59 o 
  12   4   8      101.26       97.28      3.92 o 
  13   4   8      442.00      435.46     10.95 o 
  14   4   8      174.74      160.54      5.05 o 
  15   4   8       80.17       81.28      3.32 o 
  16   4   8      201.85      200.05      5.89 o 
  17   4   8      168.44      182.71      8.53 o 
  18   4   8        8.66        8.28      2.55 o 
   0   5   8      761.18      711.57     21.27 o 
   1   5   8       60.24       74.15      3.25 o 
   2   5   8      377.65      355.11      9.10 o 
   3   5   8      556.93      498.98     12.21 o 
   4   5   8       74.05       71.71      3.21 o 
   5   5   8      374.67      364.41      9.86 o 
   6   5   8      422.73      378.50     10.59 o 
   7   5   8      259.12      228.82      6.37 o 
   8   5   8      378.50      372.59      9.35 o 
   9   5   8       19.50       18.45      2.01 o 
  10   5   8      168.49      144.07      4.09 o 
  11   5   8      141.54      133.13      4.07 o 
  12   5   8        5.08        2.81      1.69 o 
  13   5   8        5.66        5.32      1.70 o 
  14   5   8        0.98       -1.73      1.73 o 
  15   5   8      100.95       93.48      4.78 o 
  16   5   8      157.51      147.96      5.46 o 
   0   6   8      743.62      722.91     24.60 o 
   1   6   8       56.52       61.05      2.76 o 
   2   6   8      403.28      402.10      9.88 o 
   3   6   8      495.94      488.87     11.71 o 
   4   6   8      265.55      251.71      6.62 o 
   5   6   8      320.96      295.71      7.49 o 
   6   6   8      118.05      114.18      3.86 o 
   7   6   8       83.36       90.06      3.63 o 
   8   6   8        1.19        1.01      1.63 o 
   9   6   8      118.21      122.95      4.01 o 
  10   6   8       53.21       50.03      2.17 o 
  11   6   8      223.39      205.65      5.14 o 
  12   6   8       13.45       13.73      1.74 o 
  13   6   8       16.18       16.39      1.83 o 
  14   6   8       79.80       74.51     11.74 o 
   0   7   8      187.63      183.08      9.56 o 
   1   7   8      108.85      112.66      5.52 o 
   2   7   8      366.98      347.87     10.44 o 
   3   7   8       21.17       22.29      1.84 o 
   4   7   8       51.61       48.15      2.44 o 
   5   7   8      135.64      124.64      4.42 o 
   6   7   8       16.47       17.17      2.18 o 
   7   7   8      197.46      191.85      5.78 o 
   8   7   8       51.34       47.62      3.22 o 
   9   7   8      132.58      123.82      6.24 o 
  10   7   8       83.31       66.90      7.20 o 
   2   0   9       96.20       89.32      8.46 o 
   4   0   9      606.80      543.87     29.88 o 
   6   0   9     2035.61     2118.61    134.41 o 
   8   0   9      627.99      524.90     43.06 o 
  10   0   9     2074.03     1833.97    119.39 o 
  12   0   9     3449.40     3222.25    100.28 o 
  14   0   9      185.86      176.47     26.92 o 
  16   0   9      307.54      288.01     15.36 o 
  18   0   9      134.64      122.21      5.54 o 
  20   0   9      150.05      139.95      6.76 o 
   1   1   9      814.29      763.08     31.85 o 
   2   1   9      123.79      112.04     18.54 o 
   3   1   9      636.32      554.94     24.65 o 
   4   1   9      613.06      573.00     25.31 o 
   5   1   9       81.51       72.62      6.18 o 
   6   1   9      900.71      863.77     36.23 o 
   7   1   9      378.93      344.69     18.72 o 
   8   1   9      288.23      258.36     12.75 o 
   9   1   9      107.56      105.35     10.79 o 
  10   1   9      922.12      860.40     25.68 o 
  11   1   9      291.91      304.31     10.72 o 
  12   1   9      927.91      858.39     20.89 o 
  13   1   9      236.27      213.66      7.22 o 
  14   1   9       62.68       61.37      3.24 o 
  15   1   9       68.25       75.32      3.40 o 
  16   1   9      269.10      273.25      7.14 o 
  17   1   9      172.51      180.49      5.56 o 
  18   1   9      164.98      169.68      5.63 o 
  19   1   9       22.34       24.83      2.27 o 
  20   1   9      151.63      145.97      6.49 o 
   1   2   9      809.51      774.94     29.18 o 
   2   2   9      527.25      527.99     20.57 o 
   3   2   9       65.81       69.33      4.84 o 
   4   2   9      204.71      184.77      8.86 o 
   5   2   9      192.11      189.29     14.93 o 
   6   2   9     1298.34     1251.60     56.21 o 
   7   2   9      968.13      923.15     32.38 o 
   8   2   9      465.16      434.28     16.82 o 
   9   2   9       35.87       38.87      2.77 o 
  10   2   9      851.49      833.34     22.43 o 
  11   2   9      275.43      260.74      9.84 o 
  12   2   9      774.60      767.46     17.56 o 
  13   2   9        1.62        4.11      1.99 o 
  14   2   9      189.76      192.81      6.09 o 
  15   2   9       88.44       92.15      3.86 o 
  16   2   9       49.11       49.11      2.94 o 
  17   2   9      478.87      508.38     13.55 o 
  18   2   9      138.41      138.79      5.64 o 
  19   2   9      118.64      125.65      5.14 o 
   1   3   9      206.72      179.31      9.32 o 
   2   3   9       53.04       67.72      8.40 o 
   3   3   9      232.81      234.26     10.60 o 
   4   3   9      520.69      535.90     20.08 o 
   5   3   9       47.17       51.04      4.22 o 
   6   3   9      373.83      357.62     12.79 o 
   7   3   9       87.51       93.04      5.02 o 
   8   3   9      279.71      259.82      9.37 o 
   9   3   9      206.96      205.68      5.51 o 
  10   3   9      473.00      478.05     10.34 o 
  11   3   9      372.31      321.04      7.01 o 
  12   3   9      210.95      201.60      5.21 o 
  13   3   9      304.53      299.97      6.90 o 
  14   3   9      203.96      190.44      5.37 o 
  15   3   9      141.78      137.85      4.11 o 
  16   3   9        3.59        1.47      2.09 o 
  17   3   9      177.76      190.38      6.77 o 
  18   3   9      216.79      216.67      7.23 o 
   1   4   9      418.79      374.29     16.85 o 
   2   4   9      128.33      126.57      6.01 o 
   3   4   9       31.99       28.09      3.79 o 
   4   4   9      461.88      445.21     21.94 o 
   5   4   9      468.83      441.27     10.06 o 
   6   4   9      244.33      237.11      6.24 o 
   7   4   9      601.18      569.50     12.83 o 
   8   4   9       32.49       46.39      3.39 o 
   9   4   9      594.57      592.79     12.65 o 
  10   4   9      124.87      136.23      4.31 o 
  11   4   9       79.63       84.61      3.29 o 
  12   4   9       64.39       55.55      3.11 o 
  13   4   9      274.27      244.86      8.25 o 
  14   4   9      168.15      196.60      7.02 o 
  15   4   9        3.67        4.22      3.51 o 
  16   4   9       18.30       18.17      3.06 o 
  17   4   9       10.41       11.91      2.37 o 
   1   5   9        9.21       12.32      2.63 o 
   2   5   9      141.10      149.74      5.49 o 
   3   5   9       60.69       57.78      2.82 o 
   4   5   9       76.25       74.43      3.28 o 
   5   5   9      135.92      123.42      4.17 o 
   6   5   9      262.31      255.43      7.14 o 
   7   5   9        2.35        2.28      2.65 o 
   8   5   9      116.31      112.91      3.99 o 
   9   5   9      168.00      159.69      5.08 o 
  10   5   9       14.27       14.30      1.89 o 
  11   5   9       20.30       27.01      2.03 o 
  12   5   9      232.64      224.19      7.00 o 
  13   5   9       61.88       58.52      3.12 o 
  14   5   9        9.90       11.37      2.17 o 
  15   5   9       44.28       41.15      5.25 o 
   1   6   9       17.16       19.65      2.22 o 
   2   6   9       37.11       35.36      2.04 o 
   3   6   9       14.01       16.20      1.75 o 
   4   6   9      100.92      107.16      4.04 o 
   5   6   9      309.79      290.35      7.99 o 
   6   6   9       21.47       25.01      2.10 o 
   7   6   9       22.16       16.07      1.72 o 
   8   6   9      107.25       96.33      3.53 o 
   9   6   9       53.18       51.46      3.02 o 
  10   6   9       11.44        9.28      1.75 o 
  11   6   9        3.01        2.49      1.59 o 
  12   6   9       66.00       58.27      2.60 o 
   1   7   9       17.05       17.44      1.98 o 
   2   7   9       65.56       59.34      3.39 o 
   3   7   9       46.87       40.67      2.73 o 
   4   7   9       83.55       86.49      7.60 o 
   5   7   9       64.35       50.39      3.03 o 
   6   7   9       38.45       31.44      3.04 o 
   7   7   9       18.12       15.53      2.44 o 
   8   7   9       45.92       44.93      3.40 o 
   2   0  10      108.49       86.24     20.28 o 
   4   0  10        3.92       -4.66     14.21 o 
   6   0  10      166.34      214.00     32.17 o 
   8   0  10     1196.50      996.13     71.44 o 
  10   0  10      294.88      280.32     12.32 o 
  12   0  10      111.97      115.68      8.78 o 
  14   0  10       34.11       36.58      8.39 o 
  16   0  10       51.60       54.90      4.56 o 
  18   0  10      144.52      146.69      6.38 o 
   0   1  10      404.91      429.45     24.48 o 
   1   1  10       81.77      107.83      6.54 o 
   2   1  10      181.60      173.12     11.24 o 
   3   1  10        4.55        3.16      6.66 o 
   4   1  10        4.11       11.95      5.64 o 
   5   1  10      743.48      701.89     30.50 o 
   6   1  10      651.29      604.41     27.08 o 
   7   1  10      406.50      345.53     15.72 o 
   8   1  10     1315.45     1205.04     35.03 o 
   9   1  10      508.69      512.20     40.63 o 
  10   1  10     1712.79     1591.30     36.89 o 
  11   1  10       27.53       22.83      2.68 o 
  12   1  10      152.12      152.78      7.18 o 
  13   1  10      261.47      270.43      8.10 o 
  14   1  10      149.95      151.15      5.17 o 
  15   1  10       43.39       44.40      2.57 o 
  16   1  10       48.74       46.47      2.73 o 
  17   1  10       38.02       38.24      2.73 o 
  18   1  10       23.76       33.75      2.74 o 
  19   1  10       37.12       33.69      3.04 o 
   0   2  10      113.78      127.12     12.35 o 
   1   2  10      129.83      127.55      7.17 o 
   2   2  10      378.12      404.31     16.80 o 
   3   2  10       70.27       76.84      5.08 o 
   4   2  10       59.48       65.00      6.17 o 
   5   2  10      236.07      232.49      8.89 o 
   6   2  10     1966.39     1974.55     51.64 o 
   7   2  10       74.19       78.11      3.70 o 
   8   2  10      480.09      506.74     13.37 o 
   9   2  10      276.49      309.29      8.70 o 
  10   2  10     1616.74     1601.13     31.29 o 
  11   2  10      249.71      254.35      6.87 o 
  12   2  10       84.36       94.74      3.71 o 
  13   2  10       95.63       91.56      3.50 o 
  14   2  10      414.82      434.62     11.53 o 
  15   2  10       19.59       21.79      2.45 o 
  16   2  10      159.08      176.41      5.83 o 
  17   2  10      126.01      120.99      4.47 o 
  18   2  10       45.95       45.27      4.36 o 
   0   3  10     1307.96     1283.54     57.84 o 
   1   3  10     1056.37     1062.38     27.24 o 
   2   3  10     1696.48     1622.79     40.72 o 
   3   3  10      307.13      323.68      9.23 o 
   4   3  10     1081.19     1044.64     26.90 o 
   5   3  10      233.18      229.79      9.13 o 
   6   3  10      350.74      351.51      8.06 o 
   7   3  10      170.97      179.18      6.53 o 
   8   3  10       70.18       62.97      2.60 o 
   9   3  10      442.91      435.08      8.99 o 
  10   3  10      565.76      508.28     10.97 o 
  11   3  10      383.55      373.36      8.35 o 
  12   3  10        2.68        3.00      1.87 o 
  13   3  10      198.12      187.00      4.77 o 
  14   3  10      107.67      100.26      3.69 o 
  15   3  10      235.32      227.95      6.97 o 
  16   3  10       21.69       24.19      2.60 o 
  17   3  10       57.33       57.35      3.47 o 
   0   4  10     1462.98     1458.12     49.89 o 
   1   4  10      272.76      282.42      9.85 o 
   2   4  10      390.62      360.57     10.62 o 
   3   4  10      176.94      177.82      5.80 o 
   4   4  10        2.82        3.27      1.89 o 
   5   4  10       93.87       90.78      4.97 o 
   6   4  10      806.46      765.98     16.84 o 
   7   4  10       26.82       31.63      2.31 o 
   8   4  10      435.20      430.75      9.63 o 
   9   4  10        2.87        0.73      2.05 o 
  10   4  10      127.36      136.78      5.68 o 
  11   4  10      135.42      130.22      4.18 o 
  12   4  10       91.27       90.41      6.63 o 
  13   4  10       70.01       82.65      8.00 o 
  14   4  10       46.36       51.07      2.89 o 
  15   4  10       24.37       21.93      2.26 o 
  16   4  10      288.20      318.60     13.07 o 
   0   5  10      279.23      283.48     12.97 o 
   1   5  10      337.92      335.12     10.73 o 
   2   5  10       43.60       42.57      2.92 o 
   3   5  10      147.69      159.45      7.10 o 
   4   5  10      241.83      229.83      8.50 o 
   5   5  10      307.57      306.88      8.84 o 
   6   5  10      225.33      221.89      6.41 o 
   7   5  10      239.31      225.04      6.37 o 
   8   5  10       68.50       68.41      6.21 o 
   9   5  10       36.56       35.64      4.03 o 
  10   5  10       11.23        9.47      1.86 o 
  11   5  10      118.74      123.74      4.35 o 
  12   5  10       22.97       28.42      2.34 o 
  13   5  10       37.87       31.82      3.50 o 
  14   5  10       64.58       61.02      5.42 o 
   0   6  10       34.73       27.47      3.23 o 
   1   6  10       40.64       42.72      2.75 o 
   2   6  10       96.64       91.79      4.18 o 
   3   6  10       10.45        9.26      2.32 o 
   4   6  10      140.46      130.74      5.37 o 
   5   6  10       25.62       27.35      1.87 o 
   6   6  10        2.61        2.04      1.56 o 
   7   6  10       79.10       62.85      3.78 o 
   8   6  10        3.14        0.96      2.21 o 
   9   6  10       23.53       17.79      1.81 o 
  10   6  10       27.43       22.84      1.96 o 
  11   6  10      273.94      251.43      8.96 o 
   0   7  10       48.18       46.37      4.89 o 
   1   7  10       11.93        9.30      2.31 o 
   2   7  10       72.55       73.81     12.26 o 
   3   7  10       92.35       80.04      3.95 o 
   4   7  10       97.49       78.97      3.86 o 
   5   7  10      104.20       85.15      3.94 o 
   6   7  10       48.63       35.11      8.86 o 
   4   0  11      330.97      336.12     23.31 o 
   6   0  11      504.94      440.23     34.16 o 
   8   0  11      560.51      498.90     20.04 o 
  10   0  11       33.23       28.32      7.84 o 
  12   0  11      299.47      328.86     19.44 o 
  14   0  11      251.55      255.97     12.21 o 
  16   0  11      109.51      117.37      5.64 o 
  18   0  11      249.00      250.27     13.97 o 
   1   1  11      455.44      437.22     14.85 o 
   2   1  11      640.50      605.36     18.88 o 
   3   1  11       23.35       22.75      4.84 o 
   4   1  11       97.85      110.50      8.50 o 
   5   1  11      422.77      397.15     13.84 o 
   6   1  11      625.33      580.85     20.29 o 
   7   1  11      465.90      419.60     11.43 o 
   8   1  11      594.59      538.72     13.26 o 
   9   1  11      122.30      125.24      4.53 o 
  10   1  11       30.11       26.08      2.53 o 
  11   1  11      352.33      337.44      9.61 o 
  12   1  11       42.82       39.86      3.23 o 
  13   1  11       12.28       18.20      2.22 o 
  14   1  11      727.39      816.39     21.37 o 
  15   1  11      100.36      107.56      4.41 o 
  16   1  11      661.30      706.61     22.59 o 
  17   1  11       22.04       24.07      2.45 o 
  18   1  11       38.80       38.63      2.69 o 
   1   2  11     1500.61     1444.27     36.74 o 
   2   2  11      655.50      631.14     17.48 o 
   3   2  11      305.91      308.33      8.96 o 
   4   2  11      133.48      149.32      6.54 o 
   5   2  11      120.91      111.08      5.64 o 
   6   2  11      477.14      469.92     10.75 o 
   7   2  11      289.78      255.37      6.73 o 
   8   2  11      216.40      217.49      5.47 o 
   9   2  11       19.63       17.99      2.10 o 
  10   2  11       32.17       35.87      2.30 o 
  11   2  11      610.29      568.03     13.77 o 
  12   2  11       22.09       19.81      2.07 o 
  13   2  11       28.71       33.10      2.64 o 
  14   2  11      339.07      365.00     10.15 o 
  15   2  11       84.22       97.68      4.52 o 
  16   2  11      177.35      174.58      6.84 o 
  17   2  11      103.45      117.54      5.94 o 
   1   3  11       80.81       78.21      3.49 o 
   2   3  11      409.89      403.39      8.32 o 
   3   3  11       50.46       47.21      2.31 o 
   4   3  11      100.77      101.11      3.15 o 
   5   3  11      420.93      424.40      9.44 o 
   6   3  11       18.80       21.86      2.07 o 
   7   3  11      252.41      242.00      5.79 o 
   8   3  11       19.64       16.45      1.87 o 
   9   3  11      157.87      152.32      4.33 o 
  10   3  11      129.30      129.43      3.74 o 
  11   3  11      273.95      286.22      6.98 o 
  12   3  11       53.15       53.00      2.32 o 
  13   3  11        4.52       15.87      1.98 o 
  14   3  11      157.05      191.78      7.03 o 
  15   3  11      243.26      246.25      8.28 o 
  16   3  11      162.12      152.02      6.48 o 
   1   4  11      725.97      776.86     19.46 o 
   2   4  11      433.65      456.64     11.77 o 
   3   4  11      181.46      202.43      6.23 o 
   4   4  11      131.80      126.35      4.40 o 
   5   4  11       47.09       47.02      2.60 o 
   6   4  11       62.56       56.70      2.74 o 
   7   4  11        6.57        8.38      2.03 o 
   8   4  11       10.66        8.73      1.92 o 
   9   4  11        2.39        0.98      2.03 o 
  10   4  11       97.86       98.34      3.48 o 
  11   4  11       30.66       27.72      2.55 o 
  12   4  11        4.12        8.36      2.40 o 
  13   4  11       79.12       83.63      5.43 o 
  14   4  11       48.01       52.86      4.28 o 
   1   5  11       59.36       57.84      3.88 o 
   2   5  11        1.37        0.08      3.89 o 
   3   5  11      375.64      401.03     13.65 o 
   4   5  11       14.26       11.35      2.83 o 
   5   5  11       92.60       85.61      6.37 o 
   6   5  11      198.20      214.08      8.34 o 
   7   5  11      247.67      256.47      9.42 o 
   8   5  11      177.69      180.12      5.87 o 
   9   5  11       37.22       39.91      3.27 o 
  10   5  11       80.88       79.74      3.35 o 
  11   5  11       18.90       18.68      2.14 o 
  12   5  11        4.86        3.94      1.72 o 
   1   6  11       59.63       53.44      3.70 o 
   2   6  11      223.41      218.18      6.43 o 
   3   6  11        2.59        1.26      1.85 o 
   4   6  11      223.48      208.08      9.32 o 
   5   6  11       21.98       17.19      2.47 o 
   6   6  11       79.27       77.53      3.26 o 
   7   6  11        6.64        5.13      1.74 o 
   8   6  11       88.55       82.45      4.95 o 
   9   6  11       24.32       18.25      2.95 o 
   0   0  12      495.72      514.34     54.84 o 
   2   0  12      196.12      206.29     19.29 o 
   4   0  12      162.90      172.25      9.25 o 
   6   0  12      353.32      331.01     15.64 o 
   8   0  12      713.95      747.39     40.01 o 
  10   0  12      563.02      570.11     30.96 o 
  12   0  12      370.84      397.22     15.06 o 
  14   0  12      223.61      213.57     10.54 o 
  16   0  12       77.56       73.42      6.27 o 
   0   1  12      739.93      689.08     24.94 o 
   1   1  12      141.52      138.26      5.86 o 
   2   1  12       88.84       96.45      5.93 o 
   3   1  12      197.12      175.63      5.22 o 
   4   1  12       27.50       26.43      2.72 o 
   5   1  12      198.44      199.30      6.19 o 
   6   1  12      436.20      426.59     11.04 o 
   7   1  12      117.31      110.22      4.04 o 
   8   1  12        7.76        6.07      2.33 o 
   9   1  12        7.95        7.38      2.29 o 
  10   1  12      287.51      273.26      8.50 o 
  11   1  12       64.13       69.78      3.67 o 
  12   1  12      524.39      570.59     16.83 o 
  13   1  12       51.72       58.11      3.40 o 
  14   1  12      211.72      207.27      7.05 o 
  15   1  12       10.68        6.18      2.40 o 
  16   1  12       35.93       41.22      2.65 o 
   0   2  12      396.64      395.54     20.03 o 
   1   2  12      121.67      128.22      4.66 o 
   2   2  12      187.60      200.58      7.68 o 
   3   2  12      210.96      206.27      5.46 o 
   4   2  12      169.31      174.25      5.26 o 
   5   2  12       22.62       25.15      2.24 o 
   6   2  12      255.48      270.58      7.24 o 
   7   2  12       27.23       30.27      2.42 o 
   8   2  12      195.79      200.88      5.33 o 
   9   2  12      131.63      149.69      4.36 o 
  10   2  12      378.25      369.13      8.65 o 
  11   2  12       78.19       78.29      2.84 o 
  12   2  12       16.01       16.78      2.02 o 
  13   2  12      133.83      141.87      4.37 o 
  14   2  12       92.18      104.09      4.50 o 
  15   2  12       83.91       81.88      4.81 o 
  16   2  12       40.36       42.48      5.86 o 
   0   3  12      127.03      123.63      5.23 o 
   1   3  12      163.85      158.41      4.20 o 
   2   3  12      874.82      850.62     16.59 o 
   3   3  12        6.09        3.38      1.78 o 
   4   3  12      331.01      335.95      7.49 o 
   5   3  12       40.19       43.29      2.31 o 
   6   3  12      565.09      555.14     11.83 o 
   7   3  12      800.18      841.57     16.23 o 
   8   3  12       51.75       51.76      2.34 o 
   9   3  12      221.64      256.90      6.02 o 
  10   3  12       57.81       66.84      3.75 o 
  11   3  12       61.03       62.16      2.73 o 
  12   3  12        8.59       14.15      1.91 o 
  13   3  12       20.10       22.59      2.59 o 
  14   3  12       66.08       79.04      4.57 o 
  15   3  12       47.11       51.28      4.34 o 
   0   4  12      199.72      188.54      8.65 o 
   1   4  12       92.92       88.46      6.99 o 
   2   4  12      740.38      763.38     19.12 o 
   3   4  12       20.55       14.65      2.48 o 
   4   4  12      111.86      109.76      4.26 o 
   5   4  12      106.84      108.65      4.27 o 
   6   4  12        1.45        0.14      1.94 o 
   7   4  12      518.85      530.25     12.26 o 
   8   4  12        8.15       11.90      2.08 o 
   9   4  12      137.70      135.14      4.41 o 
  10   4  12      134.36      123.57      4.27 o 
  11   4  12       47.97       55.16      3.94 o 
  12   4  12       31.59       36.58      2.38 o 
  13   4  12      166.79      171.38      6.62 o 
   0   5  12       11.70       11.89      4.27 o 
   1   5  12       65.00       58.57      4.82 o 
   2   5  12      157.67      169.31      7.52 o 
   3   5  12      175.74      210.53     13.57 o 
   4   5  12       17.85       18.28      2.94 o 
   5   5  12      176.64      184.28     10.39 o 
   6   5  12       56.01       61.83      3.48 o 
   7   5  12      108.13      110.08      4.54 o 
   8   5  12       34.42       38.83      2.94 o 
   9   5  12        6.68        3.89      3.22 o 
  10   5  12       30.71       36.97      6.82 o 
   0   6  12       48.77       45.84      3.77 o 
   1   6  12        7.14        0.03      2.59 o 
   2   6  12       11.12       12.18      1.86 o 
   3   6  12       34.60       31.67      2.52 o 
   4   6  12       17.84       18.23      1.89 o 
   5   6  12      173.22      154.83      6.33 o 
   6   6  12        8.84        9.83      2.80 o 
   2   0  13      943.61      921.34     35.45 o 
   4   0  13     2229.29     2096.34     95.62 o 
   6   0  13      726.98      715.91     39.14 o 
   8   0  13      551.01      540.72     22.76 o 
  10   0  13       87.77      101.80      5.27 o 
  12   0  13       88.40       78.55      4.23 o 
  14   0  13       89.13       88.97      7.69 o 
   1   1  13       24.31       27.44      2.52 o 
   2   1  13      377.06      373.99      9.60 o 
   3   1  13        0.77        5.85      2.21 o 
   4   1  13      480.38      499.16     11.61 o 
   5   1  13       82.44       91.11      3.55 o 
   6   1  13      600.69      584.03     14.92 o 
   7   1  13      209.90      195.11      6.32 o 
   8   1  13      149.92      156.30      6.02 o 
   9   1  13       81.76       73.65      5.04 o 
  10   1  13      579.67      632.97     22.04 o 
  11   1  13      153.11      145.48      6.56 o 
  12   1  13      199.93      198.88      7.20 o 
  13   1  13      224.01      239.69      8.64 o 
  14   1  13      180.22      202.63      7.32 o 
  15   1  13       12.77       12.00      2.00 o 
   1   2  13      113.95      111.28      4.21 o 
   2   2  13      201.65      205.98      5.50 o 
   3   2  13       22.25       22.02      2.16 o 
   4   2  13      549.33      535.23     11.86 o 
   5   2  13       20.95       20.91      2.12 o 
   6   2  13      222.96      217.24      5.83 o 
   7   2  13       65.70       64.45      2.61 o 
   8   2  13       44.52       44.12      2.28 o 
   9   2  13       91.99       89.66      3.12 o 
  10   2  13       38.66       47.49      2.22 o 
  11   2  13      133.19      123.30      3.94 o 
  12   2  13      104.57      114.75      4.88 o 
  13   2  13       31.84       25.35      2.32 o 
  14   2  13        7.39        9.63      1.95 o 
   1   3  13      323.13      340.89      7.49 o 
   2   3  13      230.89      228.18      5.28 o 
   3   3  13      387.64      398.27      8.42 o 
   4   3  13       68.29       69.60      2.54 o 
   5   3  13       87.88       93.50      2.91 o 
   6   3  13      241.88      245.07      5.85 o 
   7   3  13        2.65        8.19      2.92 o 
   8   3  13      100.23      109.99      3.60 o 
   9   3  13       96.12       98.27      3.31 o 
  10   3  13       36.98       41.24      2.17 o 
  11   3  13        5.12        7.58      1.66 o 
  12   3  13       31.90       32.93      2.33 o 
  13   3  13       72.46       72.76      3.35 o 
   1   4  13      417.88      415.76     11.52 o 
   2   4  13       47.47       44.65      2.80 o 
   3   4  13      458.56      479.65     12.66 o 
   4   4  13       95.29       98.72      4.71 o 
   5   4  13      181.04      184.39      7.58 o 
   6   4  13        2.98        4.57      1.80 o 
   7   4  13      136.17      148.20      4.70 o 
   8   4  13       47.48       49.06      2.56 o 
   9   4  13      123.39      148.40      5.04 o 
  10   4  13        7.71       10.52      2.21 o 
  11   4  13       14.25       16.84      2.09 o 
   1   5  13      126.18      139.25      8.04 o 
   2   5  13      141.95      158.49     13.43 o 
   3   5  13      359.29      406.45     14.90 o 
   4   5  13       96.80      106.45      4.90 o 
   5   5  13       30.49       30.83      3.13 o 
   6   5  13      162.83      167.19      5.98 o 
   7   5  13       42.33       43.02      2.65 o 
   8   5  13       50.57       60.22      2.99 o 
   0   0  14      715.21      809.20     79.17 o 
   2   0  14      624.39      576.54     41.60 o 
   4   0  14      645.26      699.85     33.39 o 
   6   0  14      109.38      114.26      8.45 o 
   8   0  14      572.17      634.27     41.55 o 
  10   0  14      362.77      366.11     15.71 o 
  12   0  14       21.11       22.35      4.09 o 
   0   1  14      326.05      330.46     12.26 o 
   1   1  14       80.59       89.53      3.56 o 
   2   1  14      285.86      277.31      8.16 o 
   3   1  14       36.06       39.30      2.59 o 
   4   1  14      171.22      176.55      5.39 o 
   5   1  14        3.93        2.56      1.98 o 
   6   1  14      166.86      157.66      4.55 o 
   7   1  14      163.55      162.02      5.90 o 
   8   1  14      313.70      335.86     10.59 o 
   9   1  14       37.63       37.77      4.37 o 
  10   1  14       84.41       95.34      4.20 o 
  11   1  14      212.72      210.38      8.42 o 
  12   1  14        5.48        6.56      2.27 o 
  13   1  14       35.48       32.72      2.99 o 
   0   2  14      573.87      587.48     19.10 o 
   1   2  14       77.40       76.94      3.14 o 
   2   2  14      284.28      288.01      7.36 o 
   3   2  14      297.21      311.48      7.34 o 
   4   2  14       92.96      104.20      3.41 o 
   5   2  14       35.56       35.92      2.17 o 
   6   2  14        9.18        9.33      1.80 o 
   7   2  14      120.60      136.07      3.92 o 
   8   2  14       72.52       71.63      2.63 o 
   9   2  14        0.80        3.56      1.69 o 
  10   2  14       72.16       78.10      3.76 o 
  11   2  14      130.13      142.85      5.29 o 
  12   2  14        0.10        0.32      1.89 o 
   0   3  14       54.76       44.03      3.60 o 
   1   3  14       47.26       50.32      2.10 o 
   2   3  14      185.21      201.67      4.51 o 
   3   3  14      340.71      351.35      6.86 o 
   4   3  14       52.38       48.29      2.25 o 
   5   3  14       11.20       12.86      1.99 o 
   6   3  14      116.35      134.42      3.77 o 
   7   3  14      118.11      121.69      4.14 o 
   8   3  14       27.27       31.99      2.07 o 
   9   3  14       23.48       21.46      1.76 o 
  10   3  14      176.39      196.84      6.52 o 
  11   3  14       16.79       17.48      2.43 o 
   0   4  14      266.69      283.96      9.79 o 
   1   4  14      247.83      278.62      6.66 o 
   2   4  14      584.63      627.68     14.33 o 
   3   4  14      111.36      118.73      4.87 o 
   4   4  14       39.69       40.34      2.76 o 
   5   4  14        9.23        9.59      1.93 o 
   6   4  14        5.07        4.81      1.85 o 
   7   4  14       61.66       63.64      2.46 o 
   8   4  14       24.38       31.42      2.14 o 
   0   5  14      279.25      258.78     14.83 o 
   1   5  14      200.36      200.33      8.56 o 
   2   5  14      332.76      345.27     13.24 o 
   3   5  14       84.08       81.27      3.90 o 
   4   5  14      148.24      156.64      6.25 o 
   2   0  15      330.20      350.27     26.96 o 
   4   0  15       59.15       70.76     10.45 o 
   6   0  15      693.82      720.20     29.78 o 
   8   0  15       87.72       82.27      8.16 o 
  10   0  15      137.20      136.14     10.96 o 
   1   1  15      181.78      178.93      5.12 o 
   2   1  15       87.40       81.64      3.34 o 
   3   1  15        8.25        8.34      1.97 o 
   4   1  15      840.13      842.57     20.80 o 
   5   1  15       73.06       71.92      3.20 o 
   6   1  15      667.84      683.70     17.51 o 
   7   1  15      191.87      198.71      7.56 o 
   8   1  15      194.18      188.17      9.24 o 
   9   1  15       16.26       16.61      2.69 o 
  10   1  15       95.68       90.27      4.39 o 
  11   1  15       76.96       75.96     14.45 o 
   1   2  15      214.82      212.74      5.71 o 
   2   2  15      184.09      196.65      5.26 o 
   3   2  15       75.12       85.56      2.83 o 
   4   2  15      132.34      139.85      3.70 o 
   5   2  15       64.20       63.47      2.35 o 
   6   2  15      326.79      333.00      9.16 o 
   7   2  15      135.36      151.77      5.34 o 
   8   2  15      100.33       99.69      5.40 o 
   9   2  15       38.96       35.19      3.15 o 
  10   2  15      311.58      311.53     11.11 o 
   1   3  15      562.59      575.96     12.25 o 
   2   3  15       81.42       88.63      2.76 o 
   3   3  15       59.15       58.87      2.46 o 
   4   3  15       59.43       65.89      2.72 o 
   5   3  15       75.20       77.46      4.13 o 
   6   3  15      242.47      248.12      6.05 o 
   7   3  15      134.00      133.10      4.16 o 
   8   3  15       13.80       10.83      2.49 o 
   1   4  15        5.90        5.16      1.96 o 
   2   4  15       58.40       58.70      2.98 o 
   3   4  15      208.32      225.20      6.61 o 
   4   4  15        8.60       11.77      1.85 o 
   0   0  16      616.80      571.84     27.93 o 
   2   0  16       28.84       25.75      5.52 o 
   4   0  16       52.35       57.89      5.17 o 
   6   0  16       14.41        8.92      3.63 o 
   0   1  16      119.77      121.44      7.22 o 
   1   1  16        6.04       10.47      2.56 o 
   2   1  16      241.26      230.00      8.45 o 
   3   1  16       47.41       52.74      3.54 o 
   4   1  16      222.88      236.78      9.38 o 
   5   1  16       17.76       26.52      2.86 o 
   6   1  16      136.77      153.09      8.40 o 
   7   1  16      290.54      289.86     11.44 o 
   8   1  16      255.97      254.48     17.96 o 
   0   2  16      157.79      182.35     10.08 o 
   1   2  16       74.30       69.45      3.01 o 
   2   2  16        5.74        3.81      1.80 o 
   3   2  16       49.38       49.83      2.66 o 
   4   2  16      294.13      308.58      9.56 o 
   5   2  16       14.62       14.75      2.49 o 
   6   2  16       12.88       10.50      2.43 o 
   0   3  16      355.93      336.46     15.84 o 
   1   3  16       15.26       10.77      2.17 o 
   2   3  16      160.50      164.74      5.94 o 
   3   3  16       12.66       14.89      2.63 o 
                                                 
